# Supplementary material for: The Role of N6-Methyladenosine-Associated lncRNAs in the Immune Microenvironment and Prognosis of Colorectal Cancer
Source: J Oncol. 2022 Sep 6;2022:4689396. doi: 10.1155/2022/4689396 (PMC9470360; doi:10.1155/2022/4689396)
Supplement: Supplementary Materials — Supplementary data_1: the information of the differentially expressed m6A-associated lncRNAs. Supplementary data_2: 14 m6A-associated lncRNA signatures were identified as independent prognostic factors after using multivariate Cox regression analysis. [file 4689396.f1.zip]

Archive with 2 entries (2 files):
- supplementary data 1.txt
- supplementary data 2.txt
