# Supplementary material for: The Role of N6-Methyladenosine-Associated lncRNAs in the Immune Microenvironment and Prognosis of Colorectal Cancer
Source: J Oncol. 2022 Sep 6;2022:4689396. doi: 10.1155/2022/4689396 (PMC9470360; doi:10.1155/2022/4689396)
Supplement: Supplementary Materials — Supplementary data_1: the information of the differentially expressed m6A-associated lncRNAs. Supplementary data_2: 14 m6A-associated lncRNA signatures were identified as independent prognostic factors after using multivariate Cox regression analysis. [file 4689396.f1.zip › supplementary data 1.txt]

ID	TCGA-AA-3534-11A-01R-A32Z-07	TCGA-AZ-6598-11A-01R-1774-07	TCGA-A6-2678-11A-01R-A32Z-07	TCGA-AA-3514-11A-01R-A32Z-07	TCGA-A6-5667-11A-01R-1723-07	TCGA-AZ-6603-11A-02R-1839-07	TCGA-AA-3713-11A-01R-1723-07	TCGA-AA-3655-11A-01R-1723-07	TCGA-AA-3489-11A-01R-1839-07	TCGA-AA-3531-11A-01R-A32Z-07	TCGA-AA-3660-11A-01R-1723-07	TCGA-AA-3663-11A-01R-1723-07	TCGA-A6-2675-11A-01R-1723-07	TCGA-AA-3525-11A-01R-A32Z-07	TCGA-AA-3496-11A-01R-1839-07	TCGA-A6-2683-11A-01R-A32Z-07	TCGA-AZ-6601-11A-01R-1774-07	TCGA-A6-2679-11A-01R-A32Z-07	TCGA-A6-5662-11A-01R-1653-07	TCGA-AA-3511-11A-01R-1839-07	TCGA-AA-3518-11A-01R-1672-07	TCGA-A6-2671-11A-01R-A32Z-07	TCGA-AA-3527-11A-01R-A32Z-07	TCGA-AZ-6600-11A-01R-1774-07	TCGA-AA-3517-11A-01R-A32Z-07	TCGA-A6-5659-11A-01R-1653-07	TCGA-AZ-6605-11A-01R-1839-07	TCGA-A6-2680-11A-01R-A32Z-07	TCGA-AA-3516-11A-01R-A32Z-07	TCGA-A6-2686-11A-01R-A32Z-07	TCGA-F4-6704-11A-01R-1839-07	TCGA-A6-5665-11A-01R-1653-07	TCGA-A6-2684-11A-01R-A32Z-07	TCGA-AZ-6599-11A-01R-1774-07	TCGA-AA-3712-11A-01R-1723-07	TCGA-AA-3697-11A-01R-1723-07	TCGA-A6-2682-11A-01R-A32Z-07	TCGA-AA-3522-11A-01R-A32Z-07	TCGA-AA-3662-11A-01R-1723-07	TCGA-AA-3520-11A-01R-A32Z-07	TCGA-A6-2685-11A-01R-A32Z-07	TCGA-AA-3867-01A-01R-1022-07	TCGA-CA-6719-01A-11R-1839-07	TCGA-NH-A50V-01A-11R-A28H-07	TCGA-AA-A01C-01A-01R-A00A-07	TCGA-AA-A02F-01A-01R-A089-07	TCGA-AA-A03F-01A-11R-A16W-07	TCGA-AA-A00O-01A-02R-A089-07	TCGA-AZ-4615-01A-01R-1410-07
AC124283.2	0.4718498	0.3601654	0.218939881	0.2916608	0.06751427	0.5914805	0.07951048	0.2105249	0.2264256	0.4198742	0.08818	0.409263	0.4462812	0.7210435	0.210029556	0.1038864	0.840270856	0.06701195	0.2987353	0.269247868	0.06045765	0.165017856	0.4105392	0.316358331	0.2220812	0.5111414	0.322718025	0.3862904	0.107147	0.5078322	0.598583867	0.2980408	0.5076512	0.123899311	0.144042789	0.4150469	0.2253103	0.6938629	0.2430095	0.3110221	0.268682837	0.496505123	1.131454	1.078038	0.927645	0	1.272067	0.9877271	0.121933546
GEMIN7-AS1	0.4492462	0.4572159	0.382161528	0.2591764	0.3428269	0.4927528	0.1261693	0.1781688	0.2395321	0.1924773	0.3638085	0.2597717	0.1888455	0.5263186	0.233296303	0.2802445	0.466677376	0.2126727	0.1185103	0.640874416	0.364556	0.069827915	0.2316282	0.326303728	0.1127694	0.2838824	0.122903392	0.5516782	0.1700237	0.2739861	0.259049632	0.2837634	0.3423606	0.452195389	0.708569768	0.1881735	0.4111576	0.2055275	0.2313683	0.2538196	0.272865923	0.367671458	0.179542	0.5836368	0.0981341	0.56061359	0.7266779	1.701696	0.270882309
AC078778.1	0.1512202	0.26933	0.122791679	0.09814618	0.1135954	0.1243987	0.04459318	0.07871477	0	0.026165	0.1978218	0.04590675	0	0	0	0.05826434	0.47126302	0.07516685	0	0.037751685	0.06781493	0.092549697	0.07674983	0.088714241	0.0498214	0.2150039	0.036199059	0.08124361	0	0.142408	0.030519428	0.1253664	0.03558931	0.243209758	0.28275066	0.09976185	0.1263645	0.07783013	0	0.02491938	0.210965783	0	0.07932148	0.1422621	0	0.0825595	0	0	0.13677202
AL117209.1	0.3106588	0.5532975	0.441449434	0.1344176	0.4667291	0.1135814	0.1221465	0.107805	0.1159474	0.26876	0.1354649	0.1571807	0.3999283	0.221538	0.16132705	0.1196952	0.618532713	0.1286824	0.2007805	0.10340679	0.09287697	0.190129269	0.1751898	0.789749602	0.2729346	0.3435389	0.148730916	0.3152605	0.1028767	0.1170222	0.376185118	0.2861623	0.4386769	0.356883884	0.608528594	0.04554345	0.4975602	0.2664836	0.2177693	0.3071585	0.371483227	0.3813735	0.4345438	0.3896745	0.8312954	1.01763555	2.442738	0.5961127	0.374636403
AC012615.4	0.2118826	0.1257909	0.200724948	0.03055952	0.5305487	0.1936684	0.04165458	0.03676382	0.03954055	0.07332234	0.09239288	0.1715264	0.1948345	0.0755492	0	0.08163727	0.183419915	0.07021351	0.07825193	0.14105572	0.1266921	0.201718698	0.04779479	0.082868162	0.09307656	0.1338904	0	0.1011864	0.08419954	0.1064189	0.285082627	0.117105	0.06648809	0.227182756	0.188655712	0.06212517	0.177056	0.04846753	0.04243658	0.02327725	0.112607766	0	0.2593303	0.8969897	0.4859821	0	0.2665683	0	0
AC103591.3	0.410248	0.2740014	0.666247675	0.443771	0.1027251	0.449978	0.725866	0.2135468	0.3445136	0.3549176	0.5366744	0.1245413	0.1131718	1.865053	0	0.7903321	0.31962456	0.2039215	0.1136338	0.512086256	0.0919882	0.167386534	0.4164321	0	0.6758071	0.1944294	0	0.5142837	0.2445412	0.309073	0.248390174	0.2267392	0.09655089	0.282774982	0.876662333	0.4510763	0.2571125	0.3519113	0	0.2028128	0.163523717	0	0.4303855	0.7718912	0	1.11988601	0	0.4293879	0.371051366
LINC02577	0.006051796	0	0	0	0.01212283	0.01327575	0	0	0.01355229	0.004188468	0	0	0	0.01294703	0	0	0.012573223	0.01203264	0.006705099	0.006043254	0	0	0.004095347	0	0	0	0	0.004335133	0.004809817	0.004559307	0.014656563	0.006689509	0	0.005561827	0	0.03726282	0	0	0.007272446	0	0	0.148587078	0.08888396	0.4839302	0.9161215	0.19824069	0.1827295	0.02533655	0.339362196
MIR222HG	0.2616896	0.8293503	0.781226235	0.2131375	2.605639	0.371454	0.3449927	0.1362175	0.2326858	0.2716744	0.2517167	0.3925398	0.3567045	0.1975944	0.44366387	0.2372415	0.527696132	0.397885	1.918718	0.453467549	0.1794843	0.207264798	0.1458385	2.853699817	0.3245815	2.334549	0.103177066	0.3087549	0.1529297	0.1565618	2.069085687	1.93978	0.2173695	0.325385838	0.847033665	0.7582617	0.7782307	0.184864	0.2589774	0.1826407	0.589037676	0.359052538	0.6136663	1.281623	1.23575	1.42870915	0.4647956	1.997848	0.334146077
AL121845.4	0.2101516	0.3119079	0.113762879	0.1212394	0.3508094	0	0	0.2187808	0.07843501	0.09696441	0.2749141	0.2551875	0.07729707	0.2997279	0.109133005	0.0539802	0.218305663	0.06963987	0.3880631	0.139903304	0.1884856	0.057163048	0.09480862	0.32876454	0	0.1327965	0.067074727	0.1003598	0	0.1583242	0.226202816	0.1548643	0.2637796	0.321895268	0.224537289	0.06161761	0.2926825	0.0961431	0.336719	0.0923483	0	0.171991971	0.2204671	0.6590084	0	0.45893368	0	1.906286	0.126715254
AC091057.1	0.6768601	1.005985	0.513605211	0.6018934	0.897681	0.8012905	0.4239751	0.3328879	0.216909	0.1954597	0.4305112	0.3854488	0.2240639	0.561745	0.28362223	0.4892073	0.737066857	0.7100173	0.4628869	0.771463744	0.2700451	0.333305884	0.3032554	0.41625371	0.2676002	0.4690101	0.248068398	0.3059639	0.1576755	0.4114635	0.65758666	0.397312	0.2878339	0.915929433	0.798007089	0.4475596	0.4427333	0.5894208	0.3842534	0.3692323	0.703326475	0.395409241	0.4897134	1.078107	0.5888687	2.60968558	0.7135433	0.6693523	0.586858299
AC011468.1	0.7939059	1.131186	0.567297558	0.2198474	0.572521	0.8011274	0.3371244	0.4959031	0.2133432	0.5274864	1.45399	0.6169868	0.4555374	0.4755682	0.346315402	0.7586018	0.824710284	0.6945417	0.7036877	0.57080548	0.3987518	0.466450474	0.5157589	0.745199624	0.6277497	1.505028	0.516922561	0.3867196	0.4290642	0.7416607	0.538362702	0.5265387	0.2989502	0.729629275	1.017902376	0.5027997	0.7960964	0.5448109	1.259329	0.6907653	0.556949667	0.545787853	0.7329305	0.1493752	1.019722	2.35789925	0.119857	1.927793	0.861663727
LINC01730	0.05085518	0.1585069	0.020647355	0.06601291	0.07640404	0.1394505	0.02999328	0.02647169	0.1423554	0.03519704	0.03326363	0	0.1683481	0.08159851	0.079228231	0.01959424	0.052828417	0.07583559	0.0563451	0.050783406	0.02280609	0.041499152	0.05162177	0.029834505	0.01675488	0.04820373	0.02434741	0.01821476	0.06062766	0	0.082109207	0.0562141	0	0.116844546	0.027168213	0.08946614	0.1062406	0.01744946	0.0611127	0.01676072	0	0.124862498	0.1333787	0.4066621	0.1166434	0	0	1.224239	0.367970275
AC093227.1	1.056012	1.108833	0.94707597	0.3273464	1.010331	0.7952368	0.5205598	0.6563423	0.4764927	0.3490719	0.9278351	1.550264	0.66089	0.6912474	0.491098521	0.8987704	1.309833981	0.7051037	1.344639	0.960086423	0.9895495	0.450159005	0.6612901	0.628762183	1.017785	1.703116	0.739498863	0.4290379	0.4885431	0.7955789	0.699814962	0.8536896	0.816068	1.158822966	0.926216316	0.4020549	1.079998	1.038345	1.477355	0.7584104	0.816716799	0.890058448	1.455083	2.016566	0.4338105	0.99818075	0.3569271	1.484703	0.598729575
AL033504.1	0.03383656	0.04519834	0.041213229	0.02928118	0	0.01855671	0	0	0.01894326	0.03512759	0.04426399	0	0.01866843	0.01809722	0	0.03911115	0.087873629	0.0504573	0	0	0.03034812	0.082834536	0.02289774	0.079401696	0.01114788	0.03207241	0.032399158	0	0	0	0.040973596	0.01870106	0.03185341	0.046645597	0.018076404	0.0148816	0.05654986	0.04644008	0.0203307	0.0334553	0.05394863	0.124616124	0	0	0	0	0.06385436	0	0.061207368
AC137932.3	0.2752641	0.4381028	0.261561374	0.06588665	0.3343616	0.192716	0.06217458	0.1036519	0.05901913	0.1499769	0.1532308	0.2133535	0.2068014	0.2380625	0.072993879	0.1399061	0.316364273	0.1979599	0.084356	0.216391422	0.1208162	0.095584113	0.1109727	0.281740432	0.1273509	0.2775666	0.151412949	0.1845961	0.08378544	0.1456063	0.226944465	0.1683198	0.1433491	0.312185641	0.513122919	0.113336	0.2300196	0.1888975	0.1407596	0.1312557	0.116722872	0.086277939	0.3563615	0.9642049	0.6179231	0.58833793	0.4199907	0.8091498	0.190696071
SOS1-IT1	0.4957164	0.8372265	0.569086556	0.4881481	0.3766585	0.6374688	0.3830959	0.3559113	0.3827929	0.3667482	0.514313	0.5396789	0.6601688	0.548545	0.29293596	0.5137159	1.18971364	0.4758169	0.6060468	0.802268468	0.5672606	0.265028678	0.497405	0.621742509	0.4280111	0.5508833	0.360085375	0.3918352	0.3396406	0.3605852	0.620975434	0.5668479	0.3701117	0.706937455	0.456594965	0.3458252	0.6570652	0.434024	0.3902879	0.4732298	0.504198127	0.209846663	0.7711073	0.482432	0.627307	2.09045388	0.193549	0.8587757	1.020391256
AL158837.1	1.043319	1.140258	2.040936256	1.108053	2.374949	0.5201626	0.6712654	0.6911923	0.5309981	1.083127	1.116687	1.209318	0.837271	0.913109	0.664938706	1.205956	1.133064351	1.131494	1.155947	1.231272883	1.276031	0.851375312	0.8023074	1.669280131	1.593679	1.438433	0.181635986	0.3397133	1.055351	1.036113	1.263382764	2.044415	0.7589498	1.08960124	2.026796766	0.792577	1.307747	1.692289	1.709668	1.312899	1.701261679	0	0.09950284	1.070743	0	0	2.14788	0	0
AC005253.1	0.6963043	0.6963917	1.139504942	0.2781054	0.5364702	0.4817418	0.2653528	0.5018509	0.4557933	0.2594925	0.4624492	0.5333305	0.3782573	0.5271076	0.200268063	0.3219389	0.701065564	0.3940343	0.403539	0.748807789	0.2113752	0.209797814	0.3189663	0.389637734	0.2964635	0.6295392	0.410292182	0.3453158	0.2213622	0.3066789	0.389157019	0.355236	0.4134656	0.600549433	1.213241962	0.2449924	0.4475804	0.3822661	0.5664148	0.3248113	0.307434394	0.157809724	2.281355	1.148868	0.8353904	0.46787841	0.3234522	0.8969722	0.34879941
AC010422.4	0.2412997	0.3581382	0.032656136	0.0348023	0.04028056	0.1764454	0	0.04186799	0.04503023	0.02783406	0.0526102	0.4883514	0.04437693	0.0430191	0	0.09297153	0.751987239	0.03998086	0.1336743	0.281119022	0.07214084	0.06563562	0.1905066	0.141559966	0.2384978	0.228719	0	0.1152348	0.06392635	0.1514922	0.032466258	0.177818	0.2271573	0.221763494	0.128908837	0.03537521	0.1680316	0.1103932	0.28997	0.05301797	0	0.197484214	0.2109535	0.6053481	0.3689695	0	0.1517889	0.1683716	0
SOCAR	0.1205594	0.06441653	0	0.08346289	0.04830042	0.1057878	0.08532395	0.05020391	0.02699788	0.05006374	0.1261698	0.02927911	0.05321238	0.232129	0.075128683	0.2601251	0.025047444	0	0.133574	0.240778465	0	0.05902776	0.09790136	0.028290762	0.09532756	0	0	0.1727226	0.03832705	0.07266171	0.05839544	0.02665269	0.1815895	0.044319439	0.077287301	0.1060461	0.06044601	0.09927937	0.02897526	0.06357386	0.019221854	0.296004179	0.0758863	0.2268353	0.1106078	0.10531211	0	0.0504736	0.305313919
EPS15-AS1	2.296656	2.767069	3.217864298	2.0654	3.382805	0.7902974	2.071615	3.141067	1.058873	3.740056	2.533137	0.9842948	0.9938195	2.60121	1.192667837	3.157842	1.403393551	2.865183	1.546709	3.012917582	2.423387	2.719327868	2.773152	1.796463379	2.04744	1.622015	0.388075205	5.548461	2.254814	2.748055	2.326657537	2.140446	3.179486	2.48319207	3.127483665	2.337068	3.160971	3.028508	1.894044	1.92942	1.615483779	0.663397601	0.5669153	0.9320262	1.446035	2.85194499	1.359722	0.3770675	0.488758837
MORF4L2-AS1	0.2568967	0.2470741	0.27535416	0.1067093	0.2984739	0.2817755	0.1090887	0.1818628	0.1380697	0.1066794	0.1344259	0.1996482	0.07937216	0.2418226	0.144080678	0.1742065	0.245515382	0.09194066	0.1935479	0.492545477	0.1658963	0.184478255	0.06953844	0.20496562	0.1218785	0.2532429	0.108232757	0.139859	0.1225051	0.1393496	0.09125104	0.1703805	0.1837985	0.283317216	0.472109563	0.09942707	0.2060844	0.253862	0.1975762	0.1016008	0.122877961	0.126149432	0.2371659	0.3866857	0.4242442	0.53857605	0.03878403	0.3011479	0.092940718
AL355472.3	0.0684839	0.1524662	0.055609331	0	0.06859277	0	0	0.1425919	0.07668087	0.04739794	0.1791772	0.04158008	0.03778419	0.07325617	0	0.07915946	0.071141143	0.1021236	0.1896922	0.205161714	0.09213515	0	0	0.080352995	0.1579402	0.06491333	0.065574653	0.09811528	0	0.1031889	0.027642996	0.07570045	0.06447008	0.1888178	0.109757844	0.03011979	0.1430684	0.0704947	0.1234457	0.1128538	0.109189958	0	0.0718455	0.1932811	0	0.22433499	0.1292388	0.5734317	0
LINC02649	0.0625143	0.04948481	0.028201103	0.01202179	0.1182703	0.1295181	0.03277295	0.028925	0.05444193	0.009614747	0.04543299	0.06747668	0.06898125	0.05201046	0.021642709	0.06423049	0.036077734	0.02071594	0.0538711	0.076298529	0.04360944	0	0.04230443	0.040749331	0.03203842	0.03950331	0.05320769	0.07463565	0.03312321	0.06802911	0.072896533	0.03838989	0.03269465	0.057452986	0.044529106	0.03054924	0.04643466	0.03813323	0.09181757	0.03204959	0.022149356	0.051162874	0.1020178	0.1895023	0.1274535	0.27304026	0.1048652	0.05816077	0.163341957
AL031710.2	0.05937801	0.05287747	0.048215292	0.025692	0.148681	0.1302568	0.03501985	0.03090809	0	0.1027393	0.1165148	0.1442057	0.06552051	0.2223051	0	0.09151214	0.061681933	0	0.06578798	0.059294198	0.02662816	0.024226998	0.04018205	0.10450341	0.01956284	0.05628219	0	0.06380211	0.02359609	0.0894685	0.143804837	0	0.02794894	0.109141221	0.031721334	0.1828046	0.0496182	0.02037381	0	0	0.047335813	0.072894104	0.4360484	0.3351633	0.6809582	0.51868404	0.2241094	0.1242965	0.322228818
AC007684.2	0	0.04001838	0	0.03888811	0.09001902	0	0.05300698	0.09356662	0.1509504	0.06220358	0.2939333	0.05456841	0	0.04806956	0.070009852	0.06925762	0.046681714	0.08934927	0.04978922	0	0.0806102	0.036670635	0.03041031	0.052726388	0	0.08519024	0.12908721	0.06438173	0.107147	0.03385548	0.290222481	0.09934693	0	0	0.048014263	0	0.03755172	0.0616767	0.1080042	0.05924231	0.035824378	0	0.0471439	0.126828	0.2061433	0.58882057	0	0.09406925	0.162578062
AC090510.2	0.1363145	0.606956	0.276720517	0.05898133	0.3754609	0.4111683	0	0.1773898	0	0.02358594	0.04458067	0.3724359	0.2256239	0.1093602	0.212366928	0.1313032	0.141603674	0.237152	0.2265449	0.170152667	0.1528262	0.055618101	0.02306156	0.199924382	0.1571869	0.2584149	0.489464223	0.146471	0.05416971	0.1540451	0.220089226	0.1130091	0.0320813	0.344514936	0.691817592	0.1199045	0.08543165	0.140317	0.04095231	0.0898524	0.135836474	0	0.5362712	0.5770776	0.3126562	0.59537342	0.3858671	0.2140113	0.061645259
AL359922.2	0.04262935	0.1202143	0.040384502	0.04303858	0.03558094	0.05455069	0.00838062	0.07396632	0.05568704	0.0245866	0.01858882	0.03450995	0.05487913	0.03039998	0.022137686	0.04379965	0.081186263	0.007063242	0.0393594	0.070948643	0.031862	0.011595554	0.02884797	0.091698827	0.03745275	0.08081354	0.108849142	0.04071605	0	0.04817421	0.143391742	0.04712146	0.04013086	0.124063579	0.060730006	0.03749749	0.0296854	0.05850803	0.05976567	0.04214903	0.033983882	0.069777319	0.1937947	0.3743046	0.1629605	0.31031644	0	0.223091	0.08996489
DNAJC3-DT	0.8759341	0.9829763	1.087134704	0.5854534	0.8987248	0.9295184	1.150815	1.312249	0.8771171	0.625952	1.071343	1.193362	0.9036824	0.7465315	1.231498883	0.8286409	0.887728014	1.161066	1.096736	1.521831886	0.9708575	0.743841287	0.8867283	0.802141788	0.6897947	1.026019	0.906912701	0.535641	0.5716524	0.7189285	0.804861183	0.543157	0.6502911	1.14534828	1.118509006	1.058636	0.9342892	1.070255	1.086842	0.8449409	0.71532119	1.486216331	1.158001	1.661489	2.6461	2.3172339	0.4300517	1.759064	0.52816265
AC004832.4	0	0.4613599	0.105170517	0.05604117	0.06486265	0.07103127	0.2291631	0	0	0.04482041	0	0	0.1429179	0	0	0.04990315	0.13454488	0.06438006	0.2152519	0.129336589	0.05808318	0	0.1314718	0.075983345	0	0.1227666	0.06200866	0.04638986	0	0.04878871	0.209118011	0.07158381	0.1828925	0	0.207578279	0.05696371	0.05411531	0.04444077	0.1556435	0.08537335	0.051626068	0.159001641	0.06793849	0.2436937	0	0	0	0.2711241	0.117144615
AL662797.2	0.1941115	0.4938878	0.180136823	0.2639662	0.1388715	0.2433257	0.09812806	0.1154755	0.3415424	0.1343453	0.1088276	0.2357101	0.2447907	0.3262885	0.172805689	0.2564234	0.201643265	0.165406	0.3072375	0.221528647	0.2238419	0.135771483	0.2627168	0.357898267	0.2009936	0.2628444	0.238969984	0.07945688	0.1322358	0.1253485	0.291020311	0.1226093	0.3132596	0.611642652	0.444426975	0.4146634	0.1390336	0.1902962	0.1332937	0.1827851	0.243170133	0.136169581	0.6109191	0.8087133	0.763237	0.84781021	0.313985	0.1741437	0.451453829
MALAT1	9.019787	16.41132	9.996112254	4.468437	12.83268	6.834538	1.314034	2.281267	2.311015	7.937149	5.201482	11.11627	7.872594	6.277698	4.478055641	5.971363	11.905500708	6.399025	7.96441	7.999752418	4.481932	3.108781856	5.071617	11.829778041	5.924007	12.70824	5.443602488	5.686013	4.635139	6.527874	10.236446079	12.97974	6.472075	13.721363974	33.507939403	4.072505	6.661567	7.891762	6.037404	5.795349	6.407841679	19.164247074	7.592629	29.92487	36.25476	57.24284209	36.10393	343.2032	51.286461256
GAS8-AS1	0.09319765	0.1659893	0.075677046	0	0.04667291	0.1533349	0	0	0.05217633	0.0322512	0	0.05658506	0.05141936	0.0996921	0.072597173	0	0.24203454	0.04632565	0.05162926	0.046533055	0.04179464	0	0.09460251	0.109349945	0	0	0.044619275	0.06676105	0	0.07021332	0.112855535	0.05150922	0.04386769	0.085652132	0.348520922	0.04098911	0.07787899	0.1918682	0.05599783	0	0.148593291	0	0.09777235	0.7452526	0	0.81410844	1.407017	0.3901829	0
AL162724.2	0.06959565	0.4338356	0.05651208	0.1806782	0.1394126	0.2290066	0.08209198	0.4347202	0.4675542	0	0.182086	0.3380406	0.537566	0.2977816	0.108424349	0	0.361480157	0	0.6168691	0.347487102	0.1248411	0.113583719	0.2354824	0.489944558	0.09171667	0	0.133278353	0.4985403	0.1106258	0.2621601	0.280917458	0.1538587	0	0.191883024	0	0.122435	0.1163128	0.1432782	0.08363313	0.3211202	0.055481261	0.17087514	0.2920473	0.1964187	0.6385089	0.15198453	0.5253473	0.7284258	0.125892428
SNHG22	0.1983999	0.4564225	0.30206611	0.06438359	0.2318346	0.1450758	0.09750995	0.03442443	0.03702447	0.1087063	0.05407104	0.1606117	0.1733148	0.09726996	0.090151522	0.2102168	0.334909344	0.1725823	0.1099088	0.165099927	0.148288	0.09444138	0.1957964	0.290981342	0.1960961	0.2507412	0.166225297	0.2309474	0.1182625	0.1868384	0.146818102	0.1462043	0.1089502	0.205129094	0.388632222	0.1672444	0.2348684	0.1701877	0.1092746	0.2070625	0.177933732	0.608903313	0.1994662	0.2721936	0.9480367	0.57769361	0.5928138	2.630311	1.076664279
MED4-AS1	0.1581953	0.1760956	0.064227751	0.0342244	0.1188351	0.04337887	0.04665006	0.04117276	0.3099775	0.08211561	0.1034732	0.1440727	0.1309201	0.1269143	0.18484151	0.03047591	0.246500122	0.1179509	0.08763638	0.078985998	0.03547146	0	0.1605799	0.232015566	0.07817916	0.3748685	0.037868757	0.08499101	0.03143242	0.1489766	0.287344352	0.08743263	0.1861544	0.254427921	0.295792665	0.2087268	0.03304828	0.1357001	0.04752583	0.0782064	0.031528097	0.097102478	0.1244703	0.1860301	0	0.08636759	0	0.1655758	0.500782425
AL390066.2	0.27935	0.5224119	0.287322928	0.1208707	0.4010383	0.2961899	0.03295091	0.0872462	0.0729834	0.212673	0.2070813	0.2148364	0.1849489	0.3785008	0.188588659	0.1076321	0.454629605	0.2221699	0.175387	0.511418898	0.1419783	0.144372703	0.1575339	0.05462747	0.1349853	0.1765236	0.106993222	0.2134498	0.1332123	0.1262742	0.240549302	0.2367366	0.1665524	0.470677443	0.457658106	0.08190699	0.2645585	0.3067224	0.201417	0.147308	0.207849868	0	0.08791867	0.4292429	0.3844367	0.85407119	0.7028973	0.5652736	0.101063947
AC004069.1	0.1171337	0.2086204	0.126817636	0.06757606	0.07821325	0.1713031	0.0921105	0.1219434	0.1311536	0.0810686	0.1532308	0.2370595	0.04308361	0.2923575	0.121656464	0	0.121678567	0	0.08651898	0.194947227	0.1750959	0.223029598	0.07926622	0.045811452	0.05145489	0.2220532	0.11215774	0.1398456	0.09309494	0	0.126080258	0.2157946	0.07351234	0.215300442	0.208586552	0.2747539	0.1631345	0.2679398	0.2345993	0.1801549	0.124504397	0	0.1228833	0.2938529	0	0.34106547	0	0	0.141256349
AC024940.6	0.1356675	0.120815	0.183604647	0.1956712	0.09058876	0.049602	0.2133699	0.04707941	0.1519058	0.06259728	0.2957937	0.1098275	0.09980128	0.09674761	0.070452952	0.1045439	0.140931504	0.08991477	0.150313	0.270951968	0.0405602	0.036902727	0.1836167	0.265300499	0.05959649	0.4286471	0	0.1295784	0.07188343	0.136279	0.146029666	0.04998785	0.08514403	0.207805806	0.048318151	0.07955692	0.1511575	0.2482683	0.2173755	0.1788518	0.252357804	0.444131165	0.1897691	0.1276307	0.207448	0.19751576	0	0	0.245410555
AC022973.5	0.2103807	0.1040827	0.018981157	0	0.0936512	0.07691826	0.08271864	0.04867097	0.07852055	0.06471343	0.03057932	0.05677018	0.05158758	0.1000182	0.036417339	0.09006511	0.121413183	0.1626702	0.1294954	0.210083805	0.02096569	0.057225385	0.06327467	0.274269218	0.0462084	0.2215689	0.044765248	0.03348973	0.05573514	0.01761076	0.113224747	0.1550332	0.0440112	0.214830866	0.124878972	0.0411232	0.05860033	0	0.05618103	0.09244901	0.07453971	0.17217953	0.1226153	0.3078726	0	0.45943415	0	0.1957297	0.126853439
AC004076.2	0.1096608	0.1321221	0.078569307	0.02791096	0.1809049	0.07075338	0.03804443	0.00671551	0.05055907	0.06250309	0.04219266	0.1174953	0.09253318	0.144903	0.100495635	0.119299	0.120616671	0.05771538	0.1286459	0.103064486	0.05785595	0.068430516	0.07857446	0.174078004	0.1360156	0.09782905	0.117355541	0.08317507	0.05639486	0.07775656	0.109357455	0.07130377	0.08501592	0.142281002	0.165412965	0.06241495	0.1078072	0.1903477	0.1472829	0.1105512	0.13370266	0.063351842	0.1150436	0.3580421	0.2367267	0.39443713	0.07303955	0.4591078	0.093349065
AC023043.4	0.4774045	0.7227372	0.581482868	0.9502036	0.7172451	0.7854571	0.2252502	0.3479053	0.7483644	0.5286612	0.4996212	0.4057993	0.3160744	0.5617394	0.595005781	0.3310946	0.59511388	0.4271452	0.7405177	0.429057571	0.6422784	0.545404229	0.8399748	1.00826007	0.3145739	0.6335194	0.182849589	0.6497679	0.4553151	0.5754678	0.346861111	0.6332537	0.4044816	0.438752571	0.714118593	0.5879061	0.5984021	0.5897062	0.1147394	0.3461519	0.532817813	0.937720143	0.6510898	0.8533352	1.751989	0.72979654	1.801859	0.9993548	2.158957
CDC42-IT1	0.0619522	0	0.025152775	0.02680582	0.06205068	0	0	0	0	0	0.04052202	0.03761435	0	0.03313466	0	0.04773972	0.12871201	0.03079451	0	0.061864756	0	0	0.02096202	0.07268927	0.02041094	0	0	0.02218937	0.02461904	0.0233368	0	0.06848047	0	0.028468194	0.09928961	0.02724709	0.02588464	0.06377122	0	0	0.024693972	0	0.03249659	0.1748467	0	0	0	0.3242127	0
MBNL1-AS1	0.533852	2.83795	1.572726456	0.9690314	1.229159	5.798395	2.595628	2.46709	6.830385	0.9822782	0.6217192	4.316448	7.930997	0.5710533	8.793683951	0.5970038	7.60161206	1.109987	7.137461	0.750888758	1.448119	2.704137713	1.429645	1.726350838	0.7035372	1.727868	19.558623638	2.203571	2.73979	0.9024838	4.136265344	1.446482	0.6465904	0.744919911	0.845160401	1.749491	0.851406	0.7170654	1.306531	0.8089206	1.795756123	0.671356357	0.8059352	0.2572385	0.4031769	0.49761374	0.2334345	0.4633607	0.176650878
AC002116.2	0.6333962	0.9202982	0.433112797	0.6058199	0.6344031	0.5484763	0.6684815	0.277644	0.7465354	0.230724	0.7413702	0.3643268	0.2207114	0.8201729	0.051935769	0.4110219	0.346301364	0.463977	0.2585478	0.49934383	0.4783959	0.272035657	0.2481538	0.312914306	0.307529	0.3159856	0.223443336	0.09552126	0.1589708	0.5274189	0.484418783	0.2210971	0.3765935	0.367651454	0.356186679	0.3518816	0.6407152	0.3431546	0.5207885	0.4614543	0.558091441	0.327399957	0.594541	0.188171	2.44679	1.82003247	1.006575	0.4187033	0.904545903
AC005261.3	1.454825	1.350685	1.872528778	0.8705601	1.47264	1.239226	0.4563959	0.8539558	0.3812451	1.188987	1.579218	1.822979	0.9051292	1.390651	1.760153833	1.598126	1.318345537	1.307822	2.040567	0.880936255	1.388125	1.465024954	1.372021	1.416417336	1.805064	1.525674	1.141093655	1.286054	1.094756	1.772316	1.012033032	1.351513	0.9907446	1.521948719	1.471732496	1.075483	1.69422	1.391333	1.190308	1.367022	1.332511675	1.709985152	1.120323	3.800171	3.052856	3.48126874	0.876211	5.864012	2.04372949
AC068234.2	0.1803826	0.5622217	0.268531453	0.1300815	0.2107809	0.2967772	0.1418476	0.1564912	0.2692972	0.1872651	0.3146282	0.8761558	0.9620396	0.06431748	1.358269682	0.2316682	0.468453948	0.2092126	1.26575	0.300213261	0.1348214	0.269860898	0.3458586	0.634935164	0.1980977	0.5699263	2.043850651	0.3445732	0.1672575	0.4756387	0.339780107	0.132927	0.05660347	0.524964682	0.064243488	0.3966688	0.1758558	0.3713578	0.2528934	0.1981668	0.191733278	0.147628452	0.1261579	0.2828283	0	0.06565391	0	0.3146636	0.054382704
EIF1AX-AS1	0.05670757	0.05049938	0	0	0	0	0	0	0	0.0392475	0	0.06886013	0.1251476	0	0	0.04369826	0.058907877	0	0.1256585	0	0	0	0.07674983	0.066535681	0	0	0	0.0406218	0	0.04272239	0.045779141	0.06268318	0	0.052116377	0.121178854	0	0.09477338	0	0	0.03737907	0.045206953	0	0.05949111	0.1600449	0	0.24767849	0	0	0
AC107032.2	0.05553228	0.04945276	0.04509254	0	0	0.2436409	0.06550345	0.1156251	0.3730743	0.03843408	0	0.06743298	0	0.1782061	0.173029531	0.1711704	0.115373978	0.1656202	0	0.166361701	0.04980708	0	0.1503183	0.065156703	0.07318325	0.1052739	0.159519687	0.0397799	0.04413568	0.1255109	0.179321403	0	0.1045551	0.102072489	0.118667375	0.04884712	0	0.03810853	0.6005985	0.03660438	0	0.136345966	0.2330325	0.2612132	0.2547419	0.36381789	0.2095945	0.9299696	0.20090605
C2orf27A	0.3174386	0.3421992	0.542656914	0.1951831	0.2008063	0.3848311	0.05912158	0.3739565	0.4302616	0.05203429	0.09835197	0.09129469	0.4148015	0.2680731	0.559614994	0.3218617	0.104133333	0.3487964	0.6016036	0.075076715	0.0524469	0.068167938	0.4974681	0.274440236	0.06054873	0.3167244	0.511921843	0.1077127	0.2655709	0.06922826	0.10790033	0.120041	0.06291235	0.644894464	0.606933217	0.3747484	0.2582815	0.2006416	0.4115819	0.3689253	0.359611978	0.94347583	1.70892	2.176885	0.5748073	0.65674375	0.1891742	1.398941	0.846216911
MCM3AP-AS1	0.4791622	0.3990945	0.427990761	0.2414744	0.4291084	0.333889	0.2061313	0.2376814	0.1893579	0.1989778	0.4498397	0.2258938	0.3483399	0.3437116	0.223948675	0.3214537	0.491898205	0.2577911	0.2529528	0.430637271	0.2755533	0.246105526	0.2441462	0.426615761	0.3157321	0.4114336	0.207812586	0.2120026	0.1702517	0.3163985	0.407298917	0.2772896	0.289221	0.518079958	0.653505371	0.2603253	0.3509419	0.330755	0.3759697	0.2879737	0.319070143	0.50518825	0.4228445	1.392107	0.3620316	0.56628976	0.5744626	0.9558326	0.397690951
NFYC-AS1	0.6480193	0.9617931	0.54683058	0.2309082	0.5726907	0.7107758	0.1648652	0.26456	0.3983587	0.2726154	0.1828415	0.6171696	0.3925793	0.5572593	0.395906336	0.3622785	0.633565221	0.3663214	0.3660261	1.12926099	0.3418886	0.331796425	0.2407588	0.551611162	0.3767614	0.5781019	0.450160081	0.1456317	0.09088759	0.2680343	0.36927241	0.3932654	0.2631541	0.840782045	0.977475903	0.279416	0.6158303	0.3400628	0.4733427	0.2261356	0.192457819	0.34316833	0.6931579	1.494195	0.8160197	1.0821803	0.4795701	1.037327	0.873411366
LINC01588	0.6678659	0.7434372	0.754305407	0.4360909	1.118933	0.3396343	0.4941563	0.8406684	0.6866202	0.6471252	1.560715	0.604557	0.7503541	0.8410506	0.335791483	0.4655248	1.12266184	0.5281426	0.5852437	1.070108702	0.4628722	0.653995141	0.5176945	0.776491465	0.638107	0.5985154	0.145339657	0.3044478	0.5283906	0.3499231	0.835694627	0.8053559	0.7287466	0.496614969	0.989286936	0.4245777	0.7305912	0.6958086	1.233047	0.4422282	1.045477224	0.186338844	0.1974556	0.1656434	0.4734786	0.56351154	0.1374935	0.2160622	0.192199458
CARNMT1-AS1	0.08943864	0.3982357	0.169457641	0.1805944	0.02986027	0.06540014	0.03516597	0	0	0.06190078	0.07800067	0.0724037	0.09869084	0.1275615	0.046446035	0	0.278726842	0.02963811	0.06606247	0.119083202	0.1069571	0.024328085	0.08069941	0.244858708	0.05893338	0.2260681	0.028546407	0.04271222	0.04738908	0.0449209	0.072202429	0.09886332	0.1122622	0.136995761	0.127414762	0	0.1245631	0.08183529	0.0716523	0.03930262	0.071299979	0	0.09382882	0.3646086	0.1367599	0.32553015	0	0.1872227	0.053928884
AC016738.1	0.1476187	0.471057	0.319645944	0.04258164	0.1909772	0.1821539	0.04353113	0.07684008	0.04820884	0.1234522	0.1046015	0.1269714	0.08144472	0.1579054	0.00958241	0.1564109	0.249187928	0.07337665	0.1431101	0.110557733	0.08826644	0.085326306	0.1082206	0.072167826	0.08916387	0.2332037	0.017668465	0.07930868	0.05866183	0.1251147	0.143997402	0.2311633	0.1100154	0.197847823	0.328591154	0.03246196	0.1130754	0.1477321	0.1404365	0.06486905	0.083357212	0.090610404	0.09679042	0.5323502	0.1692919	0.24177969	0.6500136	0.2188831	0.211398131
AP003392.1	0.7377405	1.423445	1.064977164	0.5320161	1.929385	0.7642312	0.241724	0.6400279	0.2753474	0.5673252	0.375313	0.6967645	0.3165781	0.4822581	0.383113187	0.1579153	1.234700101	0.6111798	0.4086905	0.859482439	0.5146414	0.133781207	0.3050916	1.202222147	0.7561803	0.6992766	0.510178323	0.7927077	0.195446	0.5557995	0.661740552	0.8154806	0.3472509	1.544358714	2.101978138	0.2163096	0.7534755	0.7875278	1.083553	0.729428	0.653469538	1.006301014	0.9029454	1.272403	0.7520487	0.8950523	0.3093823	2.316478	0.593114612
AL031670.1	0.5126567	0.5706656	0.416280311	0.277274	0.4492878	0.6325923	0.1133827	0.2001403	0.1435044	0.1330543	0.4191516	0.5447052	0.6010454	0.4112858	0.399338708	0.246905	0.565832617	0.2548257	0.1774997	0.543928989	0.2586395	0.078438981	0.1951442	0.451129817	0.1477886	0.4859282	0.368159039	0.1836178	0.178258	0.09655644	0.517324826	0.4604262	0.2714682	0.500597664	1.300906624	0.1127354	0.2677454	0.373794	0.4235411	0.1056001	0.178800596	0.393344866	1.008414	0.9947185	0.7349056	0.55977561	0.3627959	1.140221	0.637553879
AL162424.1	0.5819582	1.468367	0.393794582	0.2518049	0.3885889	1.702179	1.716131	1.110733	1.954842	0.335646	0.1268834	1.295568	2.889721	0.4150078	1.511072373	1.195869	0.906808141	0.6749711	2.041809	0.484280668	0.6089536	0.633190689	0.9189143	1.59324354	0.5752005	0.7354886	3.622035247	0.4863588	0.462526	0.8768723	2.035825345	0.4288551	0.4565415	1.337103422	0.725428164	0.4265835	0.4863032	0.5990455	0.4662263	0.9590016	0.386611503	0.476285457	0.101754	0.1824946	0	0	0	0.4060727	0
AC021321.1	0.2118509	0.1886581	0.125108503	0.03333266	0.1157387	0.08449721	0.06815184	0.2004999	0.1509504	0.1466227	0.1007771	0.09354584	0.06375446	0.06180373	0.060008445	0.1038864	0.160051592	0.09573136	0.04267648	0.173087915	0.1036417	0.078579932	0.05213196	0.158179165	0.1395939	0.365101	0.12908721	0.2069413	0.09184029	0.08705695	0.10883343	0.1277318	0.0543912	0.106199409	0.16462033	0.08470345	0.1126551	0.07929862	0.1388625	0.0634739	0.046059915	0.141858607	0.1212272	0.3261292	0.2650414	0.21029306	0	0.1612616	0
AL391422.4	0.4192375	0.4009954	0.403464728	0.1679611	0.225504	1.089986	0.2289418	0.2909681	0.4520311	0.2525429	0.1929676	0.5562183	0.3855055	0.3654053	0.628947617	0.2512689	0.354855421	0.4167799	0.4558933	0.333366113	0.2715668	0.323102692	0.3099737	0.473678138	0.2557835	0.1766132	0.683914418	0.7563512	0.2283034	0.2632046	0.463793604	0.2488711	0.2411849	0.649293418	0.282033798	0.3755974	0.298428	0.2290929	0.5691051	0.2865774	0.228998353	1.73462094	0.5294084	1.599522	0.4273685	0.61036018	0.3223246	0.7150762	0.308963089
AL158825.2	0.1919593	0.2279256	0.181850811	0.1661161	0.1922645	0.1403663	0.2264268	0.06661385	0.1432902	0.1107131	0.1674104	0.1942472	0.1765142	0.03422266	0	0.2958437	0.365580529	0.06361135	0.2126817	0.127792272	0.1434741	0.156643816	0.06495098	0.300304326	0.06324344	0.2426015	0.030634129	0.1604258	0.07628227	0.2410308	0.20662108	0.2475518	0.06023623	0.117611883	0.170916444	0.1407089	0.1336729	0.04391013	0.03844627	0.08435397	0.204038548	0	0.06712729	0.30098	0.4402852	0.27947006	0	0.2009151	0.520856432
AC004982.1	0.1165675	0.184544	0.220858085	0.145707	0.2464781	0.1988875	0.366661	0.350578	0.159524	0.2420302	0.2541502	0.2044584	0.200085	0.2216719	0.221958727	0.189632	0.161453856	0.1416361	0.07175063	0.194004884	0.127783	0.137398553	0.20159	0.121573353	0.1365498	0.1964266	0.136419052	0.1298916	0.1235266	0.1170929	0.250941614	0.2004347	0.1219283	0.23806635	0.345963798	0.1822839	0.173169	0.2488683	0.3268514	0.179284	0.092926922	0.318003281	0.2038155	0.2680631	0.3564847	0.62226415	0.2933057	0.2168993	0.234289231
TRG-AS1	0.6280123	0.3512703	0.354014655	0.4356692	0.2443264	0.2789482	0.5448682	0.8645284	0.3661187	0.2622265	1.093133	0.3781472	0.1832671	1.149235	0.388122415	0.5159357	0.566114687	1.258981	0.4830399	0.699685894	0.349132	0.436238488	0.3652772	0.292305906	0.786587	0.364049	0.089454624	0.360639	0.6971301	0.379288	0.075419196	0.275381	0.454397	0.367287957	0.964912301	0.7213289	0.4814166	0.5520662	0.6486528	0.2497429	0.885443313	0.216634923	0.1851283	0.2685499	0.02380881	0.02266888	0.01958922	0.2064285	0.375543513
AL137003.1	0.5151943	0.4587922	0.493779306	0.2265715	0.541391	0.8707907	0.2889069	0.4835934	0.9078435	0.3741038	0.5413793	0.738415	0.8014775	0.4788206	1.01315676	0.3970033	0.88612488	0.3610408	1.319414	0.809653163	0.3939038	0.392843927	0.3943635	0.37656364	0.3394746	0.704481	1.787232259	0.6171057	0.4564513	0.3626858	0.777271379	0.5601476	0.2862289	0.473482827	0.667772835	0.304592	0.4869738	0.539015	0.8119465	0.3785625	0.38377818	0.974621167	1.027804	2.550503	0.8523515	1.16198101	0.2868918	1.856367	0.580553575
LINC02100	0	0.1604098	0.07313328	0.7014565	0.1804163	0.1975744	0.2124734	0	0.5042251	0.06233426	0.1178203	0	0	0.3853644	0	0	0	0.4476849	0.09978765	0	0	0.146990696	0	0	0.1186922	0	0	0.193551	0.2863256	0.2714129	0.072708048	0	0.08478629	0.165546138	0	0.1584453	0	0.1854188	0	0.05936677	0	0.663397601	0.3779435	0.4236483	0.4131528	0.59005759	0	0.5656012	0.488758837
AL596223.1	0.1996059	0.2567552	0.198099251	1.621773	0.1666027	0.4257099	0.693259	0.2193467	0.1738311	0.944011	0.2611186	0.6059549	0.330382	1.079439	0.069104396	1.239059	0.483818656	1.014227	0.3194444	0.354354152	0.6365412	0.38911091	0.9905612	0.091077812	0.7160828	1.156216	0.053090705	0.06354906	2.644031	0.9524022	0.152186633	2.40252	0.5950392	0.234402369	0.580567703	0.3999248	0.9915168	0.8142569	0.1465851	1.184141	0.344770258	0	0.01163354	0.1460524	0.1526079	0.09686753	0	0.09285263	0
AL355488.1	1.060491	1.413238	0.824481498	0.5011654	0.7382507	0.6764669	0.1951773	0.3601822	0.303172	0.681915	0.8068006	0.8402386	0.5560507	1.053938	0.58587192	0.6201473	1.789187259	0.6505097	0.6333189	1.036462582	0.5464099	0.398937905	0.4326267	0.803050648	0.5154155	1.568397	0.619346846	0.68963	0.3287721	0.5383022	0.91076397	0.6069052	0.3681807	1.375543191	1.44649285	0.3374051	0.8233312	0.9290459	0.7592127	0.5998751	0.455686091	0.35086362	0.5207664	2.342047	1.242068	6.86564781	0.6529053	2.487587	0.394551286
AC138932.6	0.4568837	0.4068653	0.401908289	0.2635826	0.3432075	0.2088042	0	0.3170961	0	0.1054036	0.09961364	0.2773975	0.1680491	0.1221804	0	0.1760349	0.355958435	0.1135513	0.2531026	0.266139322	0.03414837	0.093207244	0.2061203	0.580739494	0.1003507	0.3608858	0.072912492	0.3545569	0	0.2868395	0.368835142	0.3366855	0.1792108	0.209946612	0.650878961	0.1674511	0.09544672	0.2090216	0.1830125	0.175675	0.242816745	0.186961076	0.03994252	0.644728	0	0.66516853	0	0.7969988	0.206615636
AC099811.1	0	0.06379935	0.01163484	0.02479897	0.02870259	0	0.01690129	0.04475061	0	0	0	0	0.03162153	0.01532699	0.02232266	0	0.014884477	0	0.03175061	0.028616585	0.01285129	0	0.01939267	0.067247292	0.01888284	0	0.041159491	0.01026407	0	0	0.057835947	0.0158384	0	0.013168443	0.015309361	0	0.01197337	0.009832817	0	0.01888943	0.011422613	0	0.03006369	0	0	0.0938728	0	0.05998801	0.025919029
AC078883.2	0	0.136837	0	0.03324306	0.07695174	0.04213503	0.04531242	0	0	0	0	0	0.1271662	0	0	0	0.039905336	0.03818961	0	0.038360583	0	0	0	0.090145116	0.07593746	0	0	0.08255399	0	0.02894098	0.031011676	0.0849256	0	0.070609285	0.041044451	0.0337903	0.06420132	0	0	0.05064262	0.061248131	0	0	0.1445567	0	0	0.4349649	0	0.06948901
RUSC1-AS1	1.20102	1.628734	0.910879572	0.5434049	1.38001	1.337392	0.2732664	0.3808129	0.4232278	0.6202578	0.6300506	1.073442	0.672722	0.8216943	0.379916945	0.5684502	1.27295299	0.8000267	0.5336198	1.041038152	0.3554208	0.383070462	0.4744476	1.115891929	0.4941118	0.9939346	0.630456647	0.5415316	0.3730946	0.5695347	1.560162512	0.7682434	0.5567054	1.972240224	2.358024702	0.4558231	0.7285097	0.6610248	0.5787717	0.578674	0.782481449	0.583774795	1.304744	2.196657	2.013591	3.80773983	4.763089	4.032778	1.356458683
AC073333.1	0.09923824	0.2945797	0.161164079	0.05725194	0.198792	0.1451318	0	0.06887543	0	0.1373662	0.04327352	0.08033682	0.1095042	0.07076908	0.05153503	0.1274533	0.343629285	0.2301985	0.0733008	0.231229072	0.05933807	0.026993662	0.02238537	0.194062402	0.1089843	0.1881284	0	0.07108816	0.0788721	0.09968558	0.267044991	0.1828259	0.1245626	0.486419517	0.176719162	0.05819441	0.1658534	0.1135023	0.07950309	0.1090223	0.210965783	0.406092153	0.3123283	0.4979175	0.1517444	0.07223956	0.2497021	0.1384908	0.418864312
AC007216.2	0	0.2485516	0.045327397	0.144919	0.3354615	0.1224549	0	0.1162273	0	0.154537	0.2190722	0.06778419	0	0.1194228	0	0.08603095	0.347924651	0.1109885	0.1236951	0.111485445	0	0	0.07555062	0.261984243	0.03678221	0	0	0.03998709	0	0.04205486	0.225319211	0.1234075	0.2101993	0.153906175	0.178928152	0.04910153	0.09329254	0.03830702	0.1341615	0.07359005	0.133501785	0.137056102	0.1756847	0.1575442	0	1.34094684	0	0	0.100976218
AC092123.1	0.3281984	0.3105349	0.483029565	0.1597576	0.4109002	0.4049802	0.2903464	0.3416748	0.04593515	0.2413439	0.2683372	0.1743578	0.1584405	0.329127	0.0639133	0.2054864	0.447474384	0.4282352	0.1136338	0.348218654	0.2207717	0.10043192	0.194335	0.336944328	0.1081291	0.4277447	0	0.3967331	0.2119357	0.1699902	0.281508863	0.2494131	0.2703425	0.282774982	0.767079542	0.1263014	0.5142249	0.3378349	0.4929953	0.1892919	0.130818974	0.151089597	0.2582313	0.5403238	0.8468644	0.58234072	0.5419372	0.5152654	0.074210273
AL158163.2	0.4287092	0.3545056	0.323249095	0.2649947	0.2760369	0.1343506	0.03612047	0.3506743	0.03428731	0.2119365	0.6008837	0.4462136	0.4054784	0.5240956	0.620187275	0.2831647	0.349912792	0.3044257	0.848195	0.152894325	0.3570456	0.224895764	0.1036123	0.14371707	0.3228427	0.4644085	0.087963713	0.2632293	0.2433768	0.2999112	0.296648836	0.3384892	0.2306187	0.393999808	0.850675557	0.269357	0.1535329	0.1260848	0.2943886	0.2624011	0.268529304	0.075185061	0.1285008	0.3168889	0	0.13374639	0	0.2564059	0
AL136115.2	0.03651697	0.03251919	0.029651994	0.03160073	0.07315004	0.08010681	0.04307382	0.07603284	0	0	0.04777042	0.04434264	0.04029456	0.07812328	0	0.08441878	0.075867726	0.0726058	0.04045905	0	0	0.029798795	0.07413485	0.257074828	0.04812391	0.1384523	0.069931402	0.0261585	0	0.1100447	0.117918333	0.08072996	0	0.067120921	0.078033402	0.03212094	0.03051477	0.1002378	0.04388246	0.04814068	0.029111122	0	0.1915472	0.2748301	0	0	0	0.07644128	0.264223971
AL121992.3	0.8673308	1.213737	0.603666608	0.6433397	0.5584562	0.2718075	0.1461522	0.5159685	0.2774695	0.7717918	0.8914845	0.752287	0.478527	0.3313466	0.193032945	0.4773972	0.772272058	0.6774792	0.9609608	0.804241825	0.9446071	0.252773017	0.5869366	0.872271236	1.020547	1.291888	0.118640846	0.843196	0.2954284	0.8867983	1.35035236	1.301129	0.4665696	0.683236662	0.463351515	0.6539303	1.138924	1.062854	0.8189278	1.347591	1.432250359	0.456325517	0.2599727	1.515338	1.136767	1.75880363	0.2338251	2.204646	0.448264367
AC005224.3	0.2076074	0.1155494	0.084289203	0.05614294	0.1689491	0.08539231	0.03061057	0.02701651	0.0726426	0.08082324	0.1188188	0.1575613	0.05727095	0.2637134	0.141502964	0.05999252	0.175225974	0.2966861	0.1006333	0.194357193	0.1862037	0.127059754	0.06146491	0.167466925	0.179547	0.1229895	0.07454552	0.0929482	0.1134383	0.08797917	0.104748883	0.1003993	0	0.095399469	0.11090946	0.2168552	0.08674174	0.2047988	0.1091483	0.07697555	0.103439639	0.127432308	0.06806187	0.195309	0.2976101	0	0	0.1901315	0.891915844
AC011773.1	0.09160453	0.04078796	0	0.07927191	0.1376252	0	0	0.04768299	0	0	0	0	0.05054039	0	0	0	0	0.04553376	0	0.137212856	0	0.074751679	0.03099513	0.053740358	0	0	0	0	0	0	0.03697546	0.1012574	0.08623562	0.12628199	0	0	0.07654773	0	0	0	0.036513309	0	0.4324546	0.2154451	0	0.30007202	0	0	0.082852281
AL133520.1	0.6124417	1.308944	0.770824766	0.5564888	1.318843	0.7053405	0.4334457	0.6057102	0.3771604	0.4450666	0.440648	0.9296118	0.8447466	0.5896075	0.811014129	0.8494941	0.795256346	0.8219495	1.458895	0.947944815	0.8788815	0.724664129	0.683841	1.509029239	0.726396	0.928817	0.733030943	0.3290366	0.4624159	0.4844719	0.865225772	0.7446762	0.6630288	0.81614246	0.687084104	0.808071	1.125908	0.7144806	0.8095687	0.5046175	1.14735248	0.827035676	1.188632	1.325172	2.528495	3.811772	0.4623056	6.08964	0.553926682
GLIDR	0.559329	0.4394957	0.487573906	0.3274301	0.5684566	0.6405625	0.6500576	0.7621227	0.5802265	0.3017208	0.742458	0.4594551	0.2541371	0.4487292	0.486952639	0.3169214	0.316149491	0.3597971	0.3736484	0.689960577	0.3393609	0.496699948	0.3785069	0.299180778	0.368556	0.4366081	0.322916164	0.282825	0.1634341	0.5143409	0.438257106	0.3091344	0.4568569	0.521603737	0.536097855	0.4413486	0.4948872	0.496727	0.8105289	0.2927788	0.518023809	0.262541849	0.4400881	0.1160725	0.7923783	0.30536876	0.09313524	0.1377468	0.074395372
AC010536.2	0.3170926	1.185988	0.720947004	0.1097611	1.079829	0.347801	0	0	0.07100921	0	0.1659245	0	0	0.4748647	0.197601772	0.2443482	1.119946806	0.1260935	0	0.189987031	0.2275211	0.051751162	0.08583265	0.669687532	0.04178807	0.1202241	0	0.04542912	0.05040347	0.2866698	0.153590374	0.4907092	0	0.641123949	0.609837962	0	0	0.2611224	0.07621007	0	0.353898222	0.311417414	0.3991889	1.789851	1.454591	0	0.4787188	1.593054	0.458874174
AL009179.1	0.1474072	0.1914346	0.159593999	0.07441111	0.1476415	0.08757809	0.1086719	0.191825	0.1512964	0.07226488	0.1767643	0.111873	0.03388668	0.09854949	0.076549454	0.2035162	0.242450645	0.1221192	0.09527004	0.220798681	0.13221	0.120288088	0.124691	0.122509537	0.1092716	0.1280783	0.029405253	0.04839698	0.05857779	0.09717202	0.104124591	0.09504854	0.1272037	0.191919677	0.255933907	0.08103863	0.0975161	0.1812394	0.2361857	0.09311567	0.117512173	0.165881081	0.5734671	0.27735	0.08452467	0.49627957	0.1390891	0.1028562	0.299977487
SNHG16	1.970847	2.079045	2.353440391	2.082595	1.609615	2.183635	2.555783	3.021476	2.82445	1.084584	2.588663	1.917476	2.015923	2.31772	2.653140984	2.38435	2.433525945	1.597639	2.081732	2.231538582	1.480818	1.973628334	2.25891	2.912803547	1.788595	1.932509	2.400054314	1.30011	0.8673872	1.52094	3.253068175	1.312419	2.096192	1.763520217	1.964805966	1.930509	2.044432	2.079467	3.377206	2.01847	1.880278771	7.685365942	6.529888	4.242235	4.327857	2.21746619	2.987484	6.803459	3.767569207
AC156455.1	0.1990185	0.615094	0.380245123	0.2431409	0.3165907	1.245549	0.7318785	0.68251	1.546768	0.1053316	0.428812	1.137264	0.994688	0.4382968	1.367887743	0.1443403	0.401319969	0.2327668	0.9338946	0.187047126	0.2625005	0.334361686	0.324814	0.233510805	0.1619944	0.3328979	1.49088325	0.3606045	0.362872	0.2116753	0.963987206	0.2329308	0.2314374	0.462643139	0.537859393	0.5354776	0.3032645	0.3052845	0.4220481	0.1774843	0.401307385	0.431154094	0.4544198	2.73134	2.416639	0.48575285	2.165085	0.0245063	0.974136491
AC092119.2	0.9488534	0.8449755	0.723779123	0.3732319	0.4175832	0.614985	0.1865377	0.2694041	0.1931679	0.2985021	0.394947	0.5586399	0.3014119	0.4921085	0.447950361	0.4652941	0.955801054	0.3715995	0.2867138	0.947514127	0.3610429	0.234633035	0.3015944	0.371100416	0.5778581	0.9811447	0.344145983	0.3295515	0.1828182	0.4873963	0.208907631	0.3972878	0.2165434	0.396378077	0.798756392	0.2529174	0.6126899	0.6018132	0.742882	0.3885318	0.297983862	0.141192604	0.5429611	1.284868	3.165565	1.38141807	1.410792	1.655202	0.260059475
AL138963.1	0	0.2463066	0.224589942	0	0.06925657	0	0	0.1439719	0	0.04785663	0	0	0.1525994	0.2218953	0	0.159851	0.359148027	0	0.07661116	0.1380981	0.06201785	0.056425461	0.04679264	0.243391813	0	0.131083	0.066209246	0.1981296	0	0.1562813	0	0.07643304	0.06509399	0.127096712	0.221640033	0	0	0.3321589	0	0.09115671	0.110246635	0.339545439	0	0.4553536	0.3171947	0	0	0.5789811	0.125080218
AC090589.3	0.6348481	1.629529	0.879383093	0.4524299	1.271715	0.9830529	0.1761974	0.5054064	0.2508827	0.4910724	0.3908187	1.042979	0.7005216	0.519302	0.581789189	0.6043149	1.512926706	0.6311265	0.7447566	1.193321561	0.7033732	0.457105212	0.4801544	1.0954045	0.5413521	0.8495277	0.715152139	0.5617698	0.4155213	0.647088	0.572797549	0.9907	0.7382611	1.201218928	2.154619141	0.2299389	0.5304998	0.4356589	0.8077736	0.5907717	0.565638223	1.100269192	0.6660103	2.14304	0.8565363	3.66987034	1.409468	2.736039	0.337760172
AP000487.1	0.1253536	0.1612436	0.192265919	0.07231823	0.1255528	0.1374933	0.1478616	0.09425058	0.1637503	0.05783842	0.07288171	0.1860432	0.1383211	0.0968419	0.07594636	0.1019626	0.180857518	0.1038489	0.06944286	0.166902187	0.04372279	0.051145885	0.09896689	0.196105164	0.08718745	0.105616	0.153369697	0.09977285	0.05534884	0.120672	0.146171995	0.07697934	0.1245626	0.224008988	0.186020171	0.1102631	0.1629437	0.1433713	0.1757437	0.1101699	0.138793278	0.239380637	0.2849311	0.4061958	0.3833543	0.13687496	0.2102754	0.1457798	0.151169075
N4BP2L2-IT2	0.2761624	0.5387013	0.234923835	0.1327683	0.2195249	0.307715	0.08790054	0.1962316	0.1374297	0.1759636	0.3383299	0.3459905	0.2079908	0.2250717	0.136583638	0.1891625	0.632952494	0.1743133	0.2136966	0.341432726	0.1611957	0.139505893	0.154253	0.324024683	0.248404	0.4154984	0.277022737	0.2480671	0.09754979	0.1585184	0.261867923	0.2858815	0.1733177	0.551922022	0.636969585	0.09253982	0.2271072	0.3339056	0.3160614	0.2195963	0.174726262	0.182965691	0.183948	0.91962	0.744013	1.81884144	0.2481702	1.110306	0.301317991
AC004918.1	1.698134	1.834505	1.672757557	0.7227128	1.449891	1.526711	0.7224095	1.159254	0.6234056	1.252352	1.82086	1.419771	0.9522598	1.340017	0.91076453	1.330016	1.792941579	0.8579271	1.202895	1.556742219	0.7490468	0.817802779	0.8477368	1.077878028	1.082257	1.319342	0.959604143	0.8973726	0.7743806	0.9018309	1.3484038	1.23087	1.10068	1.637401801	2.320024246	0.73461	1.09334	1.088914	2.107555	0.8807869	0.9986627	1.230301006	1.080575	2.383214	2.043228	4.25556682	0.6304167	12.06273	1.158210335
AP4B1-AS1	0.3214083	0.5614343	0.311174934	0.1604639	0.2971562	0.2982985	0.116652	0.1544335	0.1937806	0.1197796	0.1778856	0.3002206	0.09548462	0.185126	0.17332889	0.2190961	0.34672076	0.2334984	0.1780525	0.345643457	0.1884856	0.070613177	0.1673093	0.725215897	0.1384742	0.2812162	0.082857015	0.1151185	0.04912449	0.1862637	0.2494884	0.409935	0.1861973	0.363552303	0.779276473	0.141358	0.3098991	0.2884293	0.3268155	0.2281546	0.226660469	0.060703048	0.2853103	1.011772	0.2835362	0.53992197	0.3732571	0.3881577	0.134169092
AL442067.2	0.05905085	0.05258613	0.047949643	0.0511009	0.05914473	0.06476956	0	0.1229512	0.06611877	0.1226079	0	0.07170559	0.1954785	0.06316579	0.091996417	0	0.245368349	0.1174094	0	0.117935017	0.1588887	0.048187032	0	0.138570178	0.07782021	0.1119442	0.056542332	0.04230039	0.1407965	0.08897556	0.095341683	0	0.05558991	0.108539892	0.063093122	0.1038842	0	0	0.07096144	0	0.047075009	0	0.3097471	0.3888694	0	0	0	0	0.213635635
LINC02257	0	0	0	0	0	0	0	0	0	0	0	0	0	0	0.033461623	0	0	0.02135251	0	0	0	0	0	0	0	0	0	0	0	0	0.017339194	0	0	0	0	0.01889277	0	0	0	0.01415761	0	0.474615117	0.5182522	0.1616486	0.09852742	0.04690504	0.405328	0	1.320987478
KCNIP2-AS1	0.2017455	0.2470311	0.143341228	0.08729236	0.07577483	0.08298123	0.2379702	0.1050148	0.1976562	0.1047216	0.1979382	0.1531125	0.1391347	0.1348775	0.196439408	0.1748959	0.130983398	0.1253518	0.1397027	0.176278163	0.0904731	0.061736092	0.06826221	0.118355234	0.09970142	0.09561351	0.217322115	0.09032378	0.04008558	0.0759956	0.101791267	0.05575116	0.1661811	0.417176268	0.188611323	0.133094	0.147512	0.2076691	0.1818283	0.06649078	0.140726587	0.371502657	0.3968407	0.3795888	0.4627312	0.27536021	0.09518056	0.2639472	0.364939932
AC104785.1	0.4010035	0.1623194	0.177609393	0.1261879	0.1095385	0.07997057	0.1290017	0.1518071	0.04081822	0.2018443	0.2861351	0.04426723	0.04022603	0.1559808	0.227174826	0.1404587	0.113608049	0.07248232	0.161561	0.109210232	0.1307859	0.237984936	0.07400877	0.17109175	0.1441262	0.1382168	0	0.3394822	0.05794685	0.2197152	0.058858896	0.04029633	0.2402278	0.20102031	0.19475173	0.03206631	0.2132401	0.2251514	0.262847	0.1441764	0.116246452	0.626542179	0.2294657	0.2400674	0.6689141	0.7164985	0	0.07631128	0.659436526
OGFRP1	0.5022782	0.3815122	0.371865842	0.3963049	0.3403166	0.5347171	0.6970181	0.3537282	0.4962325	0.1635898	0.3092073	0.3228975	0.2771188	0.4424653	0.368239277	0.4212018	0.368306178	0.4846474	0.1473088	0.693345733	0.4107454	0.229046149	0.3299026	0.467996663	0.5256484	0.3920747	0.084871949	0.3386364	0.2700459	0.4785732	0.441259181	0.2449439	0.3754905	0.638111337	0.568229445	0.4028288	0.5061329	0.3345462	0.4970724	0.4868811	0.388636484	0.94305177	0.3409566	0.5837061	1.490881	0.64522722	0.7805987	1.267893	0.614625746
AL139147.1	0	0	0	0	0	0	0	0	0	0	0	0.0450331	0	0.01983493	0	0	0.019262264	0	0	0	0	0	0	0.021756477	0	0	0.035510149	0	0	0	0.014969304	0.02049675	0	0.051124543	0.019812114	0	0	0.01272482	0.02228287	0	0	0	0.07781191	0.0872217	0	0	0	0.03881577	0
JARID2-AS1	0.0942218	0.12586	0.076508662	0.04076841	0.235929	0	0.05556996	0.04904536	0.0527497	0.06521123	0	0.2288275	0.05198441	0.251969	0	0.217819	0.195755408	0.09366945	0.1043932	0.141133223	0.08450784	0.230662322	0.0956421	0.221103185	0.06208513	0.08930933	0	0.1687367	0.4118684	0.1419698	0.19015951	0.1041505	0.0886995	0.129890047	0.050335832	0.08287907	0	0.06465887	0.1698396	0.1552669	0.225339276	0.115669325	0.04942339	0.04432013	0.6483321	0.30864551	0	0.09861765	0.170438979
AC108134.3	0.6951167	0.5470385	0.577565387	0.1538808	0.7286042	0.8156275	0.4767031	0.3197565	0.325807	0.2125758	0.444092	0.3337068	0.3389179	0.6916797	0.352583554	0.2242255	0.419818584	0.4499807	0.4477651	0.371281845	0.1594878	0.39574418	0.1859708	0.26554059	0.3941188	0.2145175	0.356012011	0.5095187	0.1541753	0.2192181	0.300153737	0.446724	0.1978347	0.371417617	0.846332858	0.3981446	0.3106937	0.4992045	0.6993394	0.2983561	0.386611503	0.436595002	2.849113	0.3649893	7.118941	6.77809738	0.06101318	33.83939	0.17545189
CASC19	0	0.156039	0.094854063	0.05054394	0.1170002	0.1921909	0.06889464	0	0.06539813	0.04042385	0.07640665	0.1418481	0.4511453	0.06247734	0.181987463	0.04500802	0.303367543	0	0	0.174974432	0	0.142985499	0.03952512	0.137059876	0	0	0	0.04183935	0.04642064	0.0880058	1.084479169	0.1291239	0	0.161035344	0.249621836	0.154128	0.146421	0.1202444	0.2105641	0	0.232809651	0.717023747	3.247534	5.934308	2.143441	4.84693987	5.952027	0.4890576	0.422614362
AC048344.4	0	0.03622157	0.099083798	0.07039707	0.08147832	0.04461357	0.2398893	0.127034	0.2277146	0.08445287	0.05320918	0	0	0.04350889	0.063367551	0	0.084505418	0.08087211	0.09013078	0.203085441	0.07296218	0.099574342	0.02752508	0.238619424	0	0.1542153	0.038946616	0	0	0.09193016	0.065671785	0	0	0.037381386	0.13037649	0	0.1019668	0.02791251	0.09775713	0.0268108	0.194552885	0.099866306	0.1280131	0.267855	0.3731703	0.35530349	0	0.4257214	0.735765991
AC005479.2	0.198937	0.1771579	0.040384502	0	0	0.05455069	0.05866434	0	0	0	0	0.3019621	0.05487913	0.1595999	0	0.1149741	0	0.04944269	0.3857221	0	0.04460681	0.040584438	0.1682798	0.116707598	0.09831346	0.09428247	0.0476215	0.0712531	0.0790551	0	0.240898127	0.05497504	0.09363868	0.228538172	0	0.04374707	0	0.1706484	0	0.09834773	0.079295724	0.122110309	0.521755	0.2807284	0	1.73777207	0	0.2082182	0.719719123
NCBP2-AS1	0.3814139	0.4075893	0.216797231	0.03300645	0.4202222	0.1255054	0	0.1985377	0.04270661	0.2111823	0.1995818	0.3242062	0.1683481	0.2447955	0.17826352	0.2645222	0.475455751	0.2275068	0	0.304700434	0.2736731	0.093373093	0.07743266	0.537021081	0.1005293	0.1446112	0.109563344	0.3278657	0.0909415	0.143675	0.246327622	0.2529634	0.1077178	0.385587001	0.733541748	0.0335498	0.2231053	0.3140903	0.4583452	0.1508465	0.152030502	0.093646874	1.00034	0.9688127	0.6998603	0.58305809	1.151651	0.3193668	0.20698328
MIR100HG	0.4517801	1.788985	0.880435491	0.2554255	0.4615483	3.878365	2.401603	3.207657	7.422573	0.485694	0.6185857	3.441536	2.44605	0.2899573	3.627104491	0.3945553	1.570622902	0.4910506	3.857577	0.448134835	0.7239628	0.892167637	0.9620204	1.028353493	0.5239333	0.610935	5.378512833	1.36355	0.6678584	0.7170303	2.078876028	0.609252	0.306217	1.259448594	0.53741298	1.078261	0.2265133	0.4319753	1.187151	0.3970575	0.427385789	0.746885464	1.327077	1.173048	0.4835693	0.3880656	0.0909411	0.9268009	1.138674632
SCAT2	0.262475	0.3635955	0.09472501	0.3028511	0.233682	0.2239176	0.2752036	0.03036141	0.06530915	0.1816598	0.1526054	0.2124827	0.1609041	0.2183732	0.136304896	0.1123669	0.242363839	0.1159717	0.161561	0.232981829	0.1046288	0	0.118414	0.307965151	0.2690356	0.2211469	0.111699953	0.2089121	0.06953622	0.1538006	0.235435584	0.2578965	0.1921822	0.348435205	0.373923322	0.1026122	0.1705921	0.1200808	0.140185	0.1345647	0.116246452	0.214814461	0.4589314	0.7956518	0.5351313	3.18443776	0	0.06104902	0.633059065
AC127024.3	0	0	0	0	0	0.1022233	0	0	0	0	0	0.1131701	0	0.04984605	0.072597173	0	0.096813816	0.04632565	0	0	0.04179464	0	0	0.054674972	0	0	0	0.06676105	0	0	0.150474047	0.1545277	0	0.128478198	0.14936611	0.04098911	0	0	0	0.03071585	0.037148323	0	0.1466585	0.2630303	0	0.10176355	0	0.09754572	0
TSC22D1-AS1	0.4960477	0.3589152	0.367549204	0.1341454	0.3353645	0.3332531	0.1243372	0.2711185	0.1180269	0.1502009	0.2676774	0.2635289	0.2873653	0.2321439	0.164220391	0.2341276	0.276970969	0.3267051	0.1167894	0.414853563	0.1779627	0.293471154	0.2601546	0.283734164	0.2737439	0.2468472	0.195927275	0.2043193	0.1478424	0.2242277	0.240270969	0.1782037	0.1809526	0.501475024	0.675755265	0.1308995	0.2901595	0.3063675	0.4619781	0.318798	0.222438611	0.334929114	0.2341785	0.6941606	0.6826523	0.98849296	0.4212504	0.2595952	0.123379677
AC016747.1	0.5860451	0.5157466	0.548652496	0.3579857	0.3798085	1.209976	0.6912731	0.6747089	0.9263859	0.3483421	0.505085	0.6948915	0.6010227	0.9587629	0.934493037	0.3294025	0.508513868	0.5826095	0.748616	0.915693899	0.3277431	0.38820862	0.3779232	0.299314259	0.5951406	0.2744775	1.2807411	0.246945	0.3835787	0.4103493	0.311692784	0.4801342	0.4478483	0.716017664	0.559862677	0.6913698	0.3456835	0.4494821	0.6628241	0.5226338	0.225351356	0.44013127	0.4701501	0.265935	0.4111595	0.12045348	0.3122682	0.2742199	0.324267147
AC007014.2	0.04475044	0	0.036337621	0.03872574	0	0	0	0.04658797	0	0.03097193	0.05854121	0	0.1481393	0	0	0.06896844	0	0.0889762	0.04958134	0	0.1204104	0	0	0.15751871	0.05897439	0.1696691	0.128548224	0	0.07113308	0.269713	0.108379011	0.04946606	0.04212763	0.123381986	0.047813786	0.07872647	0.03739492	0.06141918	0	0.08849242	0.107024395	0	0.4225235	0.2946965	0.2052826	0.48863502	0.1689008	0.09367648	0.323798478
VIPR1-AS1	0.7341759	0.5803396	0.609551883	0.2855436	1.115408	0.1492928	0.2092027	0.1803457	0.07389221	0.5452359	0.6097095	0.3856538	0.2912807	0.4103163	0.192772943	0.3464413	1.079724605	0.3690364	0.2970396	0.926721424	0.3144449	0.272627153	0.3712258	0.246810632	0.3560308	0.7271742	0.102683573	0.3604609	0.2425807	0.4350335	0.526094562	1.053179	0.4348784	0.735385442	1.899385855	0.1523782	0.4515093	0.6198705	0.7385206	0.3371237	0.489926118	0.19241126	0.203371	1.125272	0.2081266	0.24319864	0.8406365	0.8461345	0.067149088
NNT-AS1	1.329129	1.401197	1.444304469	0.8316322	1.230094	1.954515	1.287272	2.211215	1.907687	0.6809023	1.670542	1.641655	1.614005	1.021011	2.182328382	1.247632	1.891694881	0.9229929	1.811889	1.83147883	1.270989	1.180304011	1.055963	1.14285649	1.101185	1.253656	2.133587936	1.005779	0.7171847	1.045517	1.627886786	0.7201897	0.8709536	1.694558447	1.326134972	1.00579	0.8574974	1.386039	2.446714	1.050034	1.16345385	2.887426296	2.224841	2.506916	1.494383	1.78565653	0.270498	1.316126	1.744279764
AC011978.2	0.2087192	0.3066841	0.288118061	0.2618983	0.1463357	0.1373594	0.1354078	0.2607475	0.09348048	0.2455739	0.1638242	0.2661206	0.1612175	0.2567533	0.227617231	0.3377573	0.216817699	0.2801191	0.4971893	0.208424591	0.2995215	0.281028462	0.3036738	0.293871322	0.3644554	0.4352416	0.189860011	0.2915514	0.240533	0.3695258	0.143221403	0.3229984	0.2357835	0.326095265	0.26760822	0.1835929	0.2616188	0.1790396	0.2508179	0.2751566	0.299501569	0.102491807	0.3722394	0.157084	0.3351084	0.6837084	0.03938826	0.6553705	0.26428829
AL357140.2	1.071773	0.9110547	0.712052203	1.728488	1.366243	0.9618279	3.850114	1.318651	0.7091238	1.078949	1.083412	0.6507282	0.6450792	1.302794	0.986661574	1.764416	0.657893886	1.210784	0.7016886	0.535130138	0.8301935	1.192629053	1.516507	0.971723373	1.476638	1.570017	0.233237118	2.512643	2.942646	2.459062	0.589926662	1.507815	1.37585	0.940226816	1.249243825	1.242715	2.523987	1.939031	0.6439751	1.412929	1.242780249	0.358837793	0.1533248	0.8249587	0.2234781	0.85111337	0.3677431	0.3059389	0.969371693
AL020997.2	0	0.5187164	0	0	0.4667291	0	0	0.1212806	0	0	0.152398	0.1414627	0	0	0.181492932	0	0	0	0	0.232665277	0	0	0.07883543	0	0.07676287	0	0	0.1669026	0.09258899	0	0.282138839	0	0.2193384	0	0.248943516	0	0.2920462	0	0.1399946	0	0	0	0.1222154	0.3287879	0	0	0	0	0
AC025178.2	0.2056159	0.2517703	0.146091179	0.06672528	0.1544571	0.1691464	0.1212678	0.1070294	0.1438916	0.1600959	0.4034711	0.2496799	0.1701648	0.2199442	0.040041606	0.07922274	0.266992538	0.2299619	0.05695314	0.179659998	0.115261	0.08389397	0.06957179	0.060312919	0.06774277	0.2436196	0.073830455	0.2209359	0.04085461	0.07745355	0.082995278	0.1704622	0.2177605	0.307074191	0.302075345	0.0904316	0.02147742	0.1411021	0.03088609	0.1185912	0.143426378	0.063104968	0.08089079	0.3143328	0.2358042	0.22451432	0	0.3766154	0.046492647
AC245884.8	0.7063959	0.5639862	0.454922241	0.08431649	0.4635468	0.6145012	0.08619658	0.1267934	0.02727399	0.1517273	0.3186504	0.6507282	0.1075132	0.5732296	0.227691132	0.3003262	0.556679442	0.3632352	0.4048203	0.437833749	0.4369439	0.139140056	0.3131917	0.400121389	0.3691596	0.8311857	0.25656083	0.2442848	0.2710332	0.1101073	0.393284442	0.3231033	0.2293084	0.559658819	1.145140173	0.1285567	0.5902874	0.4847579	0.4683455	0.2408402	0.155347531	0.418644092	0.4344203	1.077029	3.240433	1.22347546	2.298394	2.141572	0.220311748
AC026470.2	0.09787881	0.130745	0.079478176	0	0.1470516	0	0	0	0.05479706	0.1693556	0.06402109	0	0.1620062	0.2093989	0	0.0377122	0	0.1459575	0	0.097740664	0	0.079871656	0	0.172263612	0	0	0.093720851	0	0.07779166	0.14748	0.276556183	0.1081929	0.04607109	0.134931441	0.209158022	0	0.04089536	0	0.05881051	0	0.03901422	0	0.05134165	0.1841613	0	0.3206249	0	0.1024453	0.708216762
LINC00987	0.6763616	0.3011577	0.345016305	0.2026052	0.3126632	0.8274625	0.3784467	0.4603955	0.4369135	0.2400575	0.3062757	0.6107158	0.468848	0.4730535	0.445803026	0.3407828	0.432372382	0.3965416	0.5091915	0.528202887	0.3110928	0.233508277	0.3227405	0.28487607	0.4685268	0.3287681	0.340420519	0.2360403	0.1516182	0.2613117	0.301008966	0.1533608	0.2530555	0.557847625	0.481774183	0.4652728	0.2825949	0.4224929	0.6043779	0.320081	0.248857695	0.319354023	0.4002655	0.1223644	0.1988883	0.1136195	0.09818383	0.7442202	0.094113757
TPT1-AS1	0.861375	0.8955314	0.799839878	0.3673547	0.8854481	0.7345884	0.4083607	0.6671951	0.5329992	0.5619312	0.6361981	0.6080637	0.7094507	0.5753237	0.597136521	0.5811927	0.794186014	0.514205	0.7488774	0.742864756	0.6321027	0.598645821	0.5145751	0.739862442	0.6273272	0.7734933	0.77940033	0.9506486	0.5093551	0.5526886	0.672084622	0.7972491	0.760452	0.804892898	1.037033304	0.3752146	0.8558304	0.7664644	0.931108	0.5446881	0.565117341	1.204175278	0.7220604	4.261115	1.673185	1.27806102	0.8166569	1.613321	0.492047927
AL121895.1	0.03761927	0.0737018	0.018328242	0.04557648	0.03767907	0.01650498	0	0.007832797	0.008424399	0.01562185	0.009842485	0	0.04151089	0.0321926	0.035164654	0.03478682	0.062526297	0.04487849	0.03334427	0.022539704	0.01349634	0.018418982	0.02545756	0.044139149	0.04461892	0.02852632	0.021612706	0	0.02391909	0.01700498	0.024295564	0.02495006	0.02124865	0.062232332	0.016077784	0.01985432	0.03143589	0.07228449	0.06328993	0.0347157	0.023991897	0.036945976	0.05525219	0.05662522	0.3106259	0.1643076	0.1135886	0.314995	0.027219984
AC023908.3	0.1688385	0.3069739	0.194222021	0.06087833	0.169107	0.2006219	0.07468296	0.1025333	0.07876965	0.07790248	0.1380435	0.2562763	0.08538955	0.1956543	0.098638758	0.1517894	0.277700279	0.139874	0.07794375	0.27397539	0.07571592	0.097591788	0.1094951	0.057779262	0.06953249	0.2933989	0.04715263	0.08566975	0.06150315	0.07419984	0.102225559	0.1477488	0.03973575	0.129307453	0.202945748	0.0990088	0.2469022	0.1641406	0.2789784	0.08810519	0.072906784	0.138180618	0.1402249	0.2051642	0.3872545	0.36871337	0.3717259	0.2208945	0.038176765
AC007497.1	0	0.1361053	0.03102624	0.03306529	0	0	0.09014022	0	0.04278273	0	0	0.1855909	0.04216204	0.04087198	0.119054187	0.05888749	0.158767755	0.07597077	0.04233415	0.11446634	0	0.093539534	0.07757069	0.089663056	0	0.07243448	0.036586215	0	0.03036787	0.02878621	0	0	0	0.070231695	0.040824962	0.03360961	0.031929	0.05244169	0	0	0.091380901	0	0	0.1437837	0.175277	0.75098238	0	0.5598881	0
MIR181A2HG	0.1295194	0.17301	0.078877888	0.08406176	0.06486265	0.1065469	0.2291631	0.235966	0.2537882	0.04482041	0.2541502	0.1965946	0.2143768	0.1385449	0.353116157	0.1497094	0.1681811	0	0.2870025	0.291007326	0.02904159	0.132113994	0.06573588	0.075983345	0.1066795	0.0613833	0.12401732	0.06958478	0.07720411	0.04878871	0.104559006	0.1431676	0.1219283	0.208308056	0.10378914	0.1708911	0.08117297	0.1777631	0.1167326	0.06403002	0.051626068	0.07950082	0.03396925	0.6396961	0.8912118	0.9899657	0.2444214	0.5422481	0.820012308
AL031717.1	0.1896943	0.5743522	0.24645268	0.0656624	0.3419926	0.4161301	0.08950206	0.03949671	0.1274395	0.1312881	0.04963051	0.2303463	0.1255906	0.2840784	0.059105663	0.05847059	0.275876538	0.1131494	0.08406888	0.303082556	0.1020825	0.030959102	0.1283692	0.356113095	0.1499933	0.1438433	0.326944774	0.1902395	0.09045862	0.02858242	0.245019688	0.2516203	0.1071459	0.104601719	0.405359353	0.100115	0.09510886	0.2863873	0.3191381	0.125038	0.060489304	0	0.4378125	1.070743	0.5221082	0.08285174	0.71596	0.6353421	0.274512338
FAM111A-DT	1.061643	1.068105	0.783092908	0.5820866	0.9334581	1.39557	0.7073877	1.189605	1.206861	0.6057618	1.367607	0.8659975	0.6349173	1.00559	0.732284524	0.7493962	0.951300974	0.9829095	0.9068792	1.246276615	0.6032965	0.60180047	0.6032624	0.532486688	0.6675032	0.5838027	0.946704613	0.4237875	0.5346008	0.6471837	0.634607938	0.57332	0.5492997	0.811833254	0.952479539	0.6059259	0.7517016	1.056665	1.266038	0.7318385	0.639597207	1.134171626	1.640875	1.890769	0.7806948	0.92029649	0.6423339	1.425016	1.861780038
AC003956.1	0.1204239	0.4825811	0.537817207	0	0.8443076	0.3962587	0	0.1880531	0.06741886	0.2917103	0.1575351	0.2924621	0.06644074	0.1288156	0.281416006	0	0.125096504	0.05985899	0.2668479	0.240507927	0.05400431	0.196538121	0	0.211942309	0.1190256	0.2282907	0.345924715	0.301925	0.09570996	0.1360876	0.486081894	0.2662274	0.05668297	0.055337052	1.029339481	0.1059269	0.1509452	0.2892395	0.07235675	0.1587561	0.720009624	0.443507385	0.3790052	0.5664511	0	0.13149223	1.136285	0.7562534	0
AL139011.1	0.8081592	0.4797894	0.406237642	0.1998165	0.732354	0.5909495	0.1361813	0.6009597	0.4308997	0.2929822	0.45309	0.4673093	0.3821834	0.329324	0.359727462	0.2668967	0.479723756	0.3060654	0.3837435	0.92230688	0.310646	0.282633815	0.4948091	0.361227825	0.3296531	0.5106826	0.626432188	0.4410784	0.2752735	0.434894	0.46601029	0.2977732	0.2173695	0.565888414	0.657890225	0.2708077	0.3215829	0.3433189	0.7399354	0.3551348	0.429506639	0.37795004	0.5248462	1.086122	0.1765357	0.588292	1.01674	0.8861425	0.278455064
AC004943.1	0.06315692	0.1349824	0.184621667	0.01093084	0.07590879	0.08312793	0.01489943	0.03945016	0.02828652	0.01748445	0.03304801	0.06135328	0.1115046	0.1216044	0.137750675	0.1168034	0.314915889	0.07534402	0.06997484	0.126135566	0.02265826	0.041230154	0.05128716	0.133385024	0.09155453	0.1436738	0.108853151	0.0995318	0	0.1237112	0.101971216	0.1116994	0.04756426	0.104478441	0.175448701	0.05555389	0.1688831	0.08668176	0.1517914	0.1332166	0.130905698	0.031013284	0.1855197	0.1782468	0.2897182	0.35860109	0.1430232	0.2908552	0.045698135
AC009121.3	0.05872729	0.104596	0.127165081	0.0677612	0.1176413	0.1073578	0.04618143	0.06113874	0.06575648	0.01354845	0	0.1426254	0	0.06281968	0.091492327	0.04525463	0.203353221	0.116766	0.08675602	0.234577595	0.03511513	0.015974331	0.06623616	0.022968482	0.02579793	0.1113308	0.01874417	0.02804574	0.07779166	0.02949601	0.063212842	0	0.1105706	0.341826318	0.125494813	0.0516575	0.1308652	0.09403585	0.09409681	0.03871038	0.062422752	0.384508077	0.2053666	0.3499064	0.8979942	0.89774971	0.2216534	0.1229343	0.070821676
AC105036.3	0.1761819	0.1743266	0.222538893	0.1524627	0.2352826	0.1503009	0.2078164	0.1834162	0.3507012	0.2438721	0.3585181	0.1188545	0.2808107	0.2093989	0.304974424	0.3620371	0.162682577	0.2529931	0.195201	0.13683693	0.1404605	0.255589301	0.2914391	0.068905445	0.1805855	0.07422054	0.149953362	0.1963202	0.2022583	0.103236	0.331867419	0.15147	0.1105706	0.215890306	0.18824222	0.103315	0.1472233	0.2283728	0.3999115	0.1290346	0.218479633	0.288381058	0.2875132	0.1104968	0	0.21374993	0.5171912	0.2458687	0.495751734
AL139099.3	0.2138201	0.5712349	0.173623147	0.09251684	0.3212399	0.1758954	0.1891596	0.1112999	0.1197063	0.03699639	0.2097848	0.5192844	0.0589848	0.2859	0.416392761	0	0.499762092	0.1594249	0.1776768	0.053379565	0.3356078	0.04362068	0.03617386	0.125438839	0.1761143	0.101336	0	0.1531675	0.04248472	0.1208159	0.08630681	0.1181758	0.1006441	0.294762949	0.399799562	0.1410598	0.2680125	0.1100491	0.1927107	0.07047027	0.127842108	0.131245743	0.2243156	0.2011537	0.2452129	0.46694499	0.4035086	0.4475913	0
CASC9	1.55709	4.06916	2.96594423	3.589032	1.719895	1.0375	3.793508	1.999772	2.085637	0.7654461	0.5711047	1.07792	0.6904785	1.525499	1.632327467	1.513864	0.650026232	1.663698	0.9512682	1.787400052	1.618443	1.401251424	3.170972	1.229351722	1.313672	2.841467	0.376219547	0.8130979	2.602297	3.431539	1.527214532	1.142085	1.232941	2.434078925	3.063036172	3.82732	2.20102	1.58783	1.171659	2.465192	0.997683397	1.965122108	3.663974	6.105827	3.337759	0.76270851	1.263259	0.2436988	2.448107738
AC123023.1	0	0.06878834	0.031361659	0	0	0.08472558	0	0.04020836	0	0.02673073	0	0.09379866	0	0	0	0.02976206	0	0.03839604	0	0	0	0	0.02613643	0	0.05089862	0	0	0	0	0	0.093537921	0.04269233	0.0363588	0.035495478	0.041266313	0.1019189	0	0	0.04641262	0	0.030789601	1.612076092	0.5267375	4.033132	0.7086874	1.51820222	0	1.616974	0.20959388
TBL1XR1-AS1	0	0.02232604	0	0	0.05022114	0	0	0	0	0	0.03279677	0	0	0	0	0	0	0	0	0.100141312	0	0	0	0	0	0.04752718	0	0.01795911	0.01992558	0	0.040478399	0.02771256	0.02360133	0	0	0	0.04189981	0.01720455	0	0	0	0.061555021	0.02630133	0	0	0.16424995	0	0	0
AC125257.1	2.43618	2.592945	3.184118157	2.279135	2.124971	2.527671	1.354826	2.147785	1.392556	2.131662	2.383027	2.878306	1.961657	2.324221	2.88356961	2.706011	2.637102612	2.538266	3.063923	2.22088139	2.677139	2.113354963	2.505083	2.30045413	3.003236	2.856984	1.947410532	2.211545	2.157165	2.921162	1.630049918	2.240036	2.155655	1.943104857	2.720196452	2.58693	3.246198	2.439935	2.408862	2.565455	2.408682026	4.921670575	4.390079	2.525869	4.66482	3.16335308	0.6074664	6.110424	6.127223126
AC020900.1	0.1896943	0.1351417	0	0.0328312	0.03799918	0.04161301	0.04475103	0	0	0	0	0	0.04186355	0.04058262	0	0.02923529	0.157643736	0.07543292	0	0	0	0	0.02567384	0.178056547	0.02499888	0	0.036327197	0.02717707	0	0.02858242	0.061254922	0.1258101	0.07143057	0.104601719	0.202679677	0	0.06340591	0.05207042	0.1367735	0.05001519	0.030244652	0.093149634	0	0.1784571	0	0.5799622	0.143192	0	0.480396591
WARS2-AS1	0.9183262	1.174263	1.054795586	0.4482883	0.5267151	0.7231612	0.8100985	0.7721816	0.5492748	0.564957	0.7444122	0.6576382	0.4287143	0.6464837	0.813162765	0.7439424	0.668586074	0.5227963	0.8609288	1.058111587	0.9151664	0.637291589	0.7993814	0.538741673	0.8611158	1.101078	0.529843677	0.3879524	0.3181454	0.7243722	0.548092488	0.6680544	0.6058913	0.699706727	1.165686445	0.4245997	1.075648	1.182286	0.9054794	0.812266	1.010526873	0.327609751	0.959286	1.266353	0.5220763	1.33697413	0.6072945	1.445863	0.291059974
AC064807.1	1.272567	1.346896	0.838523762	0.7762861	0.8880344	1.178428	1.71023	1.661456	1.436563	0.5053473	1.4737	0.8486383	0.8977745	1.417035	1.186283727	1.149424	1.094396567	1.109561	0.6240734	1.520759126	0.9636156	0.851186996	1.016459	0.832230237	0.8935123	0.7711893	0.928862567	0.5828191	0.5968948	0.9587279	0.816806811	0.7494529	1.158705	1.361264545	1.225940818	0.7798901	1.089548	1.002134	1.378827	0.6875567	1.147530668	1.050029812	2.637237	1.364003	2.392466	1.1161803	0.6692745	0.6113815	0.92455889
ALMS1-IT1	0.111908	0.1811938	0.132174432	0.07923429	0.1018962	0.1227455	0.06000079	0.06354714	0.06834679	0.06336971	0.02661722	0.1111828	0.1234846	0.2176477	0.110945845	0.1567911	0.16909105	0.1415934	0.06763017	0.091431822	0.07299681	0.099621601	0.06196083	0.238732675	0.06703544	0.1542885	0.13637785	0.138465	0.06468485	0.0459869	0.073915823	0.06747293	0.03830875	0.102847601	0.032609592	0.08948737	0.0765114	0.1256659	0.07335264	0.114	0.048661305	0.424633237	0.1600924	0.2392698	0.1866737	1.06641637	0	0.5324043	1.325007345
MAGI2-AS3	0.5089193	1.11659	0.766600336	0.2840287	0.5226562	1.745402	0.8482485	0.9348573	1.818923	0.3624342	0.5933888	1.159836	1.6379	0.3175568	1.918938428	0.3992724	0.951981704	0.4381112	1.607813	0.627886028	0.5209499	0.547703137	0.5153429	0.869720077	0.4714197	0.5522965	2.372939393	0.6657154	0.3693046	0.4431442	1.390315476	0.560509	0.1978857	1.191319851	0.866858797	0.6276887	0.3559321	0.4542668	0.9971227	0.4545681	0.370428693	0.620236335	0.7292766	0.5724445	0.2622143	0.25771347	0.03479719	0.5982804	0.376908392
AC068790.5	0.06038158	0.4839405	0	0.1045049	0.1814327	0	0.07122347	0.06286095	0.1352175	0.08358059	0	0.293286	0.1332558	0	0.094069576	0.1395882	0.188173332	0.2401104	0.1337998	0.180889061	0.1083129	0.049272937	0.04086118	0.425078659	0.0795739	0.3434006	0	0.47579	0.04798978	0.04549032	0.292470683	0.3337217	0.1136853	0.055492931	0.451604575	0.1593379	0.1009136	0.04143632	0.3628029	0.07960163	0.144407564	0	0.2533819	0.511242	0	1.31862634	0	0.2527945	0.327674939
AL513327.1	0.2936364	0.4136295	0.407506284	0.2217639	0.3315346	0.2635145	0.1133544	0.1167194	0.173358	0.1219361	0.2165077	0.3371145	0.3829237	0.1313502	0.207937107	0.213931	0.526869708	0.1433038	0.2543529	0.277228066	0.134076	0.139412346	0.2095471	0.682790316	0.1196086	0.576896	0.270938461	0.1491523	0.08910681	0.1649095	0.413756782	0.3186772	0.1105706	0.475939993	0.889872314	0.1784532	0.2989079	0.2088329	0.2309649	0.1759563	0.17024387	0.131082299	0.5376871	1.446503	0.2693983	0.38474988	0.2418037	0.5699683	0.183492525
AC099811.5	0.02617272	0.09322962	0.021252406	0	0.02621433	0.02870739	0	0	0.02930539	0	0	0	0.02888023	0	0.081549938	0.04033685	0.081564753	0.05203859	0	0.026135782	0	0.021357622	0	0.122835103	0	0	0.150365322	0.03749705	0	0	0.063386503	0	0	0.024053712	0	0.1151098	0	0	0	0	0	0	0.05491487	0	0	0	0	0.2739379	0.189376643
AC040169.3	0.4203031	0.155954	0.113762879	0.2121689	0.1754047	0.1152517	0.1652571	0.2187808	0.07843501	0.1212055	0.2749141	0.1275938	0.1932427	0.3746598	0.054566502	0.2429109	0.145537109	0.3481994	0.03880631	0.069951652	0.09424281	0.142907621	0.1896172	0.32876454	0.1153952	0.1991948	0.10061209	0.1756296	0.1948605	0.1319368	0.197927464	0.1161482	0.6594489	0.225326688	0.336805933	0.3080881	0.08780475	0.1682504	0.04208987	0.06926123	0.251297477	0.171991971	0.2572116	0.2306529	0.4820116	0.45893368	0.2643905	0.1466374	0.63357627
AC016394.3	0.6028723	0.9345541	0.525797807	0.5989984	0.4920102	0.5877837	0.5530947	0.3021909	0.775036	0.2936203	0.4089347	0.5693872	0.3449382	0.4299222	0.417433743	0.2925052	0.811824186	0.3995588	0.5442585	0.691209761	0.3204256	0.182207216	0.2568721	0.36677794	0.2206932	0.4656179	0.213800692	0.1599484	0.1774622	0.3532608	0.793123624	0.394904	0.2732591	0.861874581	1.001997651	0.7267027	0.5224382	0.5209754	0.3756521	0.2796422	0.356004759	0.274112203	0.8901358	1.113312	2.048549	1.5603745	0.08427446	0.7011099	0.646247795
AC093484.4	1.198694	2.009344	1.374135831	1.464444	2.259951	0.5413797	1.663443	1.394727	0.8684614	1.512836	0.6456864	1.455576	1.011473	1.433074	1.208360835	1.086707	1.75793508	1.542157	1.328095	1.267413484	0.7589026	0.63293033	0.8588912	2.233760386	0.9292347	0.5346808	0.270064032	5.253041	1.064773	1.274926	1.366145955	1.558832	0.4646512	1.166446801	2.787512263	1.612598	1.237354	1.016144	1.101536	1.11547	1.517704498	0.865617484	2.219175	3.648392	2.264186	1.07789028	1.862909	0.5904083	2.040782512
AL139089.1	0.6155825	0.5677684	0.535560631	0.4185557	0.4624208	0.4340557	0.5445856	0.2288783	0.3938644	0.2282393	0.4314037	0.4805378	0.2425939	0.6584791	0.205505843	0.4404784	0.433924488	0.4808365	0.2192258	0.482989252	0.2957774	0.143523223	0.2677979	0.180567601	0.3621633	0.6251653	0.273664885	0.2834777	0.2446249	0.4472049	0.230726872	0.340225	0.1448758	0.464717723	0.63423148	0.2900768	0.5695151	0.3017414	0.8718432	0.2028821	0.262895822	0.377853129	0.9225699	2.130321	2.924698	2.35256463	0.9127572	1.150539	0.516998236
AC010463.3	0.2143546	0.3817753	0.069622882	0.03709925	0.4293907	0.1410681	0.2022746	0.3124189	0.1920089	0.1186844	0.112165	0.4164661	0.2838349	0.09171673	0.200368197	0.1321435	0.267206132	0.1278588	0.3799914	0.128431233	0.1153532	0.174918928	0.08703431	0.100601949	0.1694924	0	0.369447595	0.06142017	0.1703637	0.1614906	0.034609031	0.1421655	0.1210748	0.630399694	0.229028035	0.07541996	0.214946	0.1470989	0.463662	0.08477574	0.068352914	0.105259086	0.9444809	0.2016566	0.1966607	0.56173482	0	0.6281945	0.310198942
AC024560.3	0.4913573	0.546956	0.099746249	0.1063016	0.4921384	0.06736776	0.07244794	0.1278833	0	0.170035	0.1606948	0.2237461	0	0.3284983	0	0.141988	0.382816808	0.1221192	0.06805003	0.490663737	0.5508749	0.100240073	0.08312733	0.144128867	0.1214129	0.8150436	0.235242022	0.3079808	0.2440741	0.1388172	0.148749416	0.3394591	0.1734596	0.395128748	0.524992629	0.05402576	0.1539728	0.08429739	0	0.2024254	0.195853621	0.301601966	0.4510415	1.271188	0.5634978	0.40238884	0.6954454	1.157133	0
AF117829.1	0.2063031	0.3776417	0.172172613	0.1214987	0.1693226	0.3488517	0.2636249	0.247587	0.3593269	0.1328675	0.1386881	0.2052825	0.316173	0.1869643	0.29908366	0.1192312	0.282767261	0.1167894	0.358734	0.243208457	0.1336356	0.149643248	0.1764497	0.242057892	0.09628963	0.2444337	0.386847502	0.09441678	0.09792328	0.09282312	0.395544999	0.1615301	0.1294745	0.265966987	0.244917027	0.1562638	0.1532387	0.1691018	0.282347	0.1303196	0.084516034	0.351754732	0.1563103	0.4339889	0.3023123	0.6507644	0.2271051	0.4318559	0.321353001
AC096992.2	0.7891915	0.5781039	0.64082819	0.2643652	0.5737109	0.4886563	0.4053901	0.490308	0.2850489	0.396437	0.5994564	0.5409855	0.463507	0.7352588	0.575086867	0.3727326	0.489243215	0.6200595	0.6064292	0.635546482	0.6279123	0.280451962	0.3187123	0.552593842	0.4109822	0.7963061	0.390021214	0.3647278	0.2630319	0.4603059	0.380206099	0.4783873	0.4433658	0.526424922	0.870415333	0.2015379	0.4786506	0.5590459	0.4894822	0.4614673	0.345011738	0.343779675	0.4807334	0.8981142	0.5839096	0.38916704	0.04804245	0.7460742	0.7828655
AC073487.1	0.5267693	0.3247616	0.427739824	0.1753273	0.2029257	0.4444489	0.04779647	0.1265537	0.04537073	0.1682672	0.106016	0.4428396	0.1341375	0.1733776	0.126255952	0.2185739	0.631394452	0.1611327	0.04489501	0.040463526	0.1090295	0.231461719	0.1371051	0.285260726	0.1869009	0.3072646	0.155197477	0.08707963	0.06440973	0.1221101	0.392540993	0.2239531	0.1525833	0.14896023	0.692712392	0.0356427	0.2708835	0.1390349	0.1460813	0.2403849	0.193817336	0	0.2125486	0.7242864	0.5576391	1.15037062	0	1.611625	0.513088987
LINC01806	0.7935719	0.8673061	0.724933249	0.4057975	0.9845097	0.6033623	1.616836	1.417611	1.534779	0.5055448	1.698754	0.5365702	0.4278817	1.032151	0.646258382	0.7643978	0.84309886	0.6634099	0.7393605	0.918523753	0.6308757	0.794751544	0.6834836	1.565953775	0.5704414	0.9573419	0.077712999	0.9560565	0.6808816	0.706564	1.091997188	0.8373228	1.103613	0.646444785	1.088774418	0.7932263	0.8364538	1.157236	0.9536358	0.4279802	0.84111179	0.110705812	0.7946831	0.9501698	1.034186	0.51202865	0.2382517	0.7928411	0.815626162
AL645568.1	0.7232824	0.6775591	0.716975341	0.3495329	1.288925	0.247271	0.5761548	0.9485613	0.4838086	0.7411276	0.9338888	0.49047	0.4042346	0.4421052	0.468286758	0.4125866	0.65376902	0.3828667	0.6452526	1.050562233	0.6908386	0.728190102	0.4640304	0.4849349	0.5261048	0.5164051	0.269827341	0.1009315	0.7913478	0.6439811	0.553562501	1.173291	0.7427903	0.543864766	1.254535685	0.3552868	0.6828916	0.5543606	1.286821	0.5634379	0.756315105	0.115314511	0.1576697	0.3357997	0.1292687	0.164106	0.2481702	0.09831515	0.118941312
AC007285.2	0.0413812	0	0.067203554	0.1074303	0.04144698	0.0453887	0	0	0	0.2004805	0	0	0.09132396	0.04426483	0.193405595	0.03188792	0.214934147	0	0.04584838	0.123968372	0	0.067536266	0.08400995	0	0.08180136	0	0	0.1185718	0.0657775	0.1247032	0	0.1372253	0	0.114092609	0	0	0	0.05679496	0.09945561	0.1363831	0	0.203202869	0.3472995	0.3503686	0.189827	0	0	0.2598708	0.074854957
AL592435.1	0.1004972	0.2579563	0.206410916	0.1023145	0.1539459	0.2269435	0.1603805	0.1784759	0.2051943	0.1227431	0.1546676	0.1435694	0.1435091	0.1075003	0.147356644	0.1503288	0.128960488	0.1351697	0.1768437	0.318775813	0.1113448	0.096480379	0.06800806	0.166467649	0.1752886	0.1793083	0.09056753	0.1312759	0.05638072	0.1157958	0.190893717	0.1502944	0.1057373	0.179288385	0.252650893	0.08319907	0.133378	0.1541577	0.2912629	0.1013132	0.150806208	0.087086944	0.1178337	0.2891931	0.189827	0.28401742	0.08924818	0.5197417	0.139016349
AC021851.1	0.1981096	0.1764211	0.112606325	0.06857533	0.1587396	0.1303772	0.2804177	0.2268688	0.1774574	0.05484493	0.2073289	0.240565	0.1530225	0.1483404	0.030863863	0.0763306	0.12347788	0.2166431	0.2633951	0.237395995	0.1421481	0.080831297	0.06703197	0.046488886	0.07832366	0.1126684	0.170724397	0.09933946	0.07872631	0.0298504	0.159930827	0.08759424	0.07459939	0.109242091	0.232838113	0.2091126	0.1324375	0.08157058	0.142841	0.07835096	0.126345497	0.145922947	0.2701842	0.4472974	0.1817567	0.56242704	0.2243165	0.2488227	0.179181459
AC092338.1	0.2026994	0.1353813	0.205741377	0	0.253777	0.05558239	0.05977383	0	0.05674022	0.1402889	0.1325827	0.1230692	0.2236681	0.2710305	0	0.1171485	0.052641082	0.1511333	0.05614529	0.151809968	0.09090087	0.082703985	0.1371699	0.237829667	0	0	0.145566428	0.108901	0.04027511	0.03817746	0.12272706	0.6161623	0	0.32600457	0.379006204	0.08914888	0.1270367	0.1738758	0.3653759	0.03340258	0	0	0.1063245	0.3337106	0	0.55332429	0	0.4243124	0
AC124798.1	1.323452	1.8473	2.28816097	1.512023	3.053247	1.410844	0.5875998	0.9675528	0.6077285	1.38424	1.478414	1.110504	1.895186	1.574741	1.042498421	1.59851	2.780500854	1.507874	1.293328	1.871006517	1.873873	2.608919144	1.413842	4.806770208	1.631431	2.537091	0.54106481	2.35412	0.9927543	1.411573	2.659001157	2.161493	1.210888	1.947449625	3.042585405	1.916237	2.037874	1.913358	1.635067	1.6369	2.590203198	6.243254843	6.825073	4.532552	6.582644	20.11762755	4.574147	7.704183	2.6629982
AC004223.2	0.03940342	0.07017928	0	0.03409858	0.1183982	0	0	0	0	0	0	0	0.08695921	0	0	0	0.081864624	0	0.0436571	0.078695608	0	0	0.02666492	0.092465027	0.07789173	0	0	0.02822618	0.06263373	0	0.031809771	0	0	0.036213218	0	0	0.03292678	0	0	0.02597296	0	0	0	0.03706922	0	0.08605006	0	0	0
ADD3-AS1	0.08567521	0.1292789	0.133340148	0.07002191	0.1620882	0.06525855	0.1431665	0.1337898	0.07727682	0.08400281	0.1525503	0.05779756	0.1102944	0.08655404	0.11864443	0.08802722	0.133499233	0.05441606	0.1001976	0.123578404	0.100322	0.124290123	0.06603025	0.080977477	0.08781665	0.1082778	0.08203566	0.1500215	0.05296086	0.09323319	0.063400578	0.1183791	0.1097788	0.113733707	0.147481137	0.05442764	0.08949124	0.1192209	0.1201153	0.06431674	0.087271956	0.186981834	0.1223376	0.1253777	0.2510934	0.33781839	0.1976104	0.1893082	0.038744733
AC007637.1	1.648882	1.111763	1.472791737	0.7542156	1.863839	1.240159	0.5001296	1.103521	0.9758695	0.6684151	0.6779201	0.8008963	1.247626	1.108664	1.394503932	1.506581	1.468165561	0.8898598	0.8873425	1.717120881	1.18311	0.922649289	1.179586	0.994964333	0.8847131	1.205676	1.443507087	0.877431	0.9922284	0.5856254	1.426196327	0.9633923	0.9978694	1.601977243	1.333899542	0.3107965	1.102287	1.325507	1.41533	1.009235	1.032805014	0.231338651	0.1729819	0.8642425	0.3241661	0.20576367	0.08890492	0.6903236	0
AC090152.1	1.943088	2.223189	2.186949394	1.170659	1.798366	2.225687	3.858653	3.136736	3.731671	1.285237	2.606243	2.419231	2.578343	1.683841	3.084650952	1.829009	1.711877113	1.943923	3.379154	2.517537079	1.643491	1.946888811	1.614521	2.279849108	1.83949	2.424623	2.873245784	1.180479	1.427028	1.667718	2.968473961	1.549709	1.493464	1.81967783	2.785653662	2.314956	3.02133	1.662564	2.793145	1.572623	1.843136513	0.483116861	0.3225422	0.5553365	0.2820722	1.20855168	0.4641622	0.1802049	1.20128678
AL645941.1	0.06341852	0.3953295	0.154488644	0.1646417	0.190558	0.2086806	0	0	0.07100921	0.1316765	0.2488867	0	0.06997901	0	0.098800886	0.04886965	0.197637672	0.1891402	0	0.126658021	0.05688028	0.051751162	0.08583265	0.372048629	0.04178807	0.1202241	0.060724457	0.1817165	0	0.0477783	0.204787165	0.07010131	0.05970159	0.174851986	0.338798868	0.111568	0.1059892	0.1305612	0.07621007	0.1254079	0	0	0.3326574	0.9545873	0.2909183	0	0	0.1327545	0
AC092436.3	0.04437984	0.07904251	0.072073377	0	0	0.04867774	0	0	0.04969175	0.03071543	0	0	0	0.1424173	0	0.03419864	0.184407269	0	0	0.044317196	0	0.036215099	0.03003254	0	0.029243	0.1682639	0	0	0	0	0	0.1471692	0	0.081573459	0.094835625	0	0.07417047	0.06091053	0.05333127	0	0	0	0	0.2505051	0	0	0.167502	0.09290069	0.160558459
AC027808.2	0.05762221	0.1026278	0.093579143	0.04986459	0.0288569	0.06320255	0	0.02999414	0	0	0	0.03498539	0.06358308	0	0	0.0666046	0.089787007	0	0.03192132	0.028770438	0.02584077	0	0.01949693	0.033804418	0.01898436	0.05461793	0	0.0206385	0	0.02170573	0.046517515	0.0636942	0	0	0	0	0.0240755	0	0.03462232	0.07596393	0	0	0.03022532	0.3794613	0.1321645	0.18875498	0.7611886	0.06031053	0.208467031
AL354989.1	0.1012699	0.4809768	0.274105835	0.08763603	0.3381029	0.1851287	0.1194535	0.07028548	0.1511881	0.1635415	0.1766377	0.04099075	0.1489947	0.2527626	0.105180156	0.07803752	0.525996323	0.06711748	0.07480145	0.438216806	0.1513822	0	0.1142183	0.514891866	0.0444862	0.1919799	0.096967873	0.145087	0	0.127158	0.136256027	0.1492551	0.06355633	0.217165249	0.432808884	0.08907869	0.1410407	0.1158259	0.2433921	0.155756	0.053821192	0.08288117	0.2478953	0.539868	0.154851	0.3685924	0.3822212	0.4946413	0.183188351
LINC01473	0.19218	0.3686106	0.216071013	0.1535142	0.1924855	0.1135031	0.2092496	0.2154613	0.08276246	0.2250912	0.1740491	0.1256579	0.2120605	0.1423191	0.230308272	0.250617	0.230350114	0.2939283	0.06551575	0.147622107	0.1193309	0.132697118	0.1300513	0.32955811	0.1558551	0.5885177	0.084930482	0.2541524	0.1762383	0.06682372	0.346090309	0.3268171	0.2226663	0.176620604	0.221130516	0.1040275	0.2594176	0.1014475	0.2487076	0.06821037	0.129634836	0.326666129	0.6668749	0.7788116	0.5425124	0.77480665	0.0557955	0.5570197	0.320895457
AL445222.2	0.2730632	0.486338	0.110864462	0.1476881	0.2734973	0.3369461	0.24157	0.07106891	0.1910917	0.09449398	0.04465165	0.2486859	0.263647	0.1825572	0.159528819	0.1841172	0.283658314	0.3053952	0.2647233	0.443101388	0.09184172	0.167119995	0.1616879	0.160194187	0.1349462	0.1294132	0.19609745	0.3178592	0	0.05143014	0.165329765	0.03772969	0.1606619	0.21958588	0.072938865	0.0900716	0.1996579	0.1639638	0.08203504	0.2249887	0.108842219	0.502830029	0.2506584	0.8348839	2.035501	1.11810275	1.159445	1.214662	0.24697368
AP001429.1	0	0.1080496	0.032840982	0.0349993	0.04050856	0.1330831	0	0	0	0.05598322	0	0	0.1338844	0	0	0.03116593	0.168054171	0.1206215	0	0.323097442	0.03627459	0.066007143	0.02736928	0.237268748	0	0	0	0.08691533	0.0964323	0	0.097950087	0.04470612	0	0.037169793	0.12963851	0	0.03379654	0.1387726	0.04860189	0.02665904	0.03224194	0	0.08485902	0.3424357	0	0.26496926	0	0.08466233	0.365800639
AC136475.7	0.0724171	0	0.088204665	0	0	0.07943023	0	0	0.08108484	0.05012012	0	0	0	0	0.112819931	0	0.112840427	0.07199257	0.120352	0.036157442	0	0.059094232	0	0	0.09543491	0	0.069340765	0.02593757	0	0	0.087691801	0.04002406	0.03408638	0.066554022	0.077374336	0.09554893	0.1512852	0.02484779	0.1305355	0.02386704	0.086595752	0	1.899294	0.03406361	0.6643944	1.97682581	0	0.5305696	0
AC109587.1	0.2060002	0.3210337	0.167273342	0.1237962	0.1547457	0.1882916	0.1012453	0.1191438	0.1537712	0.09504893	0.1571986	0.1945584	0.2083678	0.1224196	0.169380483	0.1366941	0.267491456	0.1308397	0.2789579	0.217137696	0.1437039	0.13541508	0.1394036	0.275272285	0.1093451	0.282042	0.147936837	0.1434668	0.08186191	0.1638186	0.272548428	0.208732	0.1023501	0.194580792	0.27512711	0.1359009	0.1721404	0.1335121	0.1650337	0.1885917	0.132290076	0.168594372	0.1560808	0.4683428	0.05249886	0.17494856	0	0.1437406	0.165616093
JPX	2.900348	3.143372	2.956652775	1.810129	2.764318	3.42553	2.46161	2.399423	2.792088	1.709088	3.585123	1.822686	1.533405	1.833506	3.266298815	2.537204	1.921405437	2.175747	2.178062	2.161311692	2.340764	1.454035812	2.054458	1.755477881	1.343203	2.202977	1.784972569	2.608311	1.616281	2.491487	2.239775772	2.205111	2.04663	1.931284356	2.136629281	1.571604	1.513248	1.681321	3.624996	2.240515	2.150021059	2.223113744	2.737935	2.678429	2.309997	4.35650075	2.284377	3.912405	3.021759514
NEAT1	13.45989	15.81046	11.974603617	4.828264	21.2253	11.26979	2.530987	3.666834	4.554171	11.85307	9.827428	10.84976	11.41972	14.7735	6.057895579	6.196677	12.700907861	8.464204	8.237778	12.175403492	4.792239	3.80308645	7.181818	15.088966759	8.11157	14.9535	3.436587636	19.36191	6.044706	8.242286	18.271324569	26.54584	9.921608	13.989095847	31.853879363	8.182338	11.09804	10.10704	6.604089	4.887256	8.780168492	4.087013311	13.7008	52.80963	11.21641	7.89748117	16.69809	28.09884	20.408452584
AL118506.1	1.300594	1.015755	1.073032738	0.6199259	1.344458	1.006975	0.9188336	0.6516572	0.5996385	0.6594649	1.082708	0.8783353	0.7904767	0.7216518	0.769313322	0.9432699	0.787515369	0.8642846	0.7937036	1.437663056	0.9294629	0.89105359	0.8236537	0.856846583	0.838663	0.8833857	0.546086647	1.066184	0.6412133	0.8383681	0.875893708	0.8379859	1.034492	1.073847628	1.285588903	0.7280155	1.249551	1.212301	1.002946	0.8618775	0.870490546	1.536878284	2.575645	1.583416	2.105712	1.45810466	1.68002	2.271214	0.540986149
AL354726.1	0.05332204	0.2849069	0.043297812	0.04614335	0	0	0	0	0	0	0	0	0.05883807	0.2281511	0.083071392	0.1232682	0.055390989	0	0	0.15974034	0	0.043512171	0.03608388	0.312817006	0.03513524	0.1010839	0.102113763	0	0	0.1205154	0.129138175	0.1768227	0.05019686	0.098009903	0	0.04690296	0.04455763	0.07318355	0.06407712	0	0	0	0.05593941	0.4013066	0	0	0	0.223239	0.096454895
GK-AS1	0.1975618	0.2345778	0.213895183	0.3134346	0.1319173	0.2528102	0.3107137	0.06855803	0.1106042	0.3190442	0.2584446	0.2398998	0.1089996	0.3169933	0.153892624	0.1268659	0.581477758	0.1309358	0.145926	0.131522	0.08859693	0.053738534	0.2005399	0.7340388	0.1084821	0.4369435	0.063056425	0.7076056	0.1046782	0.1240328	0.212651495	0.6551403	0.3099714	0.363133464	0.562895323	0.2317049	0.2751485	0.1581709	0.1582734	0.1519279	0.104996795	0.161688304	0.1381729	1.022222	0.3020902	0.79097325	0.7456542	0.5514105	0.357372053
ACBD3-AS1	0.4006628	0.4995191	0.357874628	0.520083	0.3210398	0.4394645	0.2363022	0.3754033	0.6280665	0.2773001	0.4193083	0.5351784	0.1768441	0.4714411	0.249679996	0.2161226	0.624313393	0.1593256	0.2219576	0.16003892	0.07187115	0.163475633	0.3795889	0.56412308	0.2112055	0.3797733	0.038364236	0.1148041	0.2547495	0.181111	0.323448887	0.3985947	0.3771801	0.478691356	0.599325698	0.4581586	0.2343648	0.2474562	0.2407383	0.2640989	0.287465525	0.098372978	0.1681319	2.41234	0	0.96247399	0.6048858	0.3354844	0.724763883
FOCAD-AS1	0	0.2256355	0.123444826	0.04385255	0.2030216	0	0.358643	0.05275565	0.05674022	0.03507223	0.06629135	0.06153458	0.05591703	0.1084122	0.07894728	0.1952475	0.105282164	0	0	0	0.09090087	0.082703985	0.06858496	0.118914834	0.03339094	0	0.145566428	0.108901	0.04027511	0.1145324	0.2045451	0.05601476	0	0.046572081	0.16243123	0	0.04234555	0.1043255	0.121792	0	0.121193109	0.124419723	0.2126491	0.4767295	0.2324595	0.11066486	0	0.1060781	0.091666354
AL353708.3	0.1083694	0.2123118	0.17599313	0.1125357	0.2170833	0.0950914	0.1022622	0.2256384	0.07280419	0.1500056	0.1701187	0.1842304	0.04783196	0.1622895	0.10129838	0.06680664	0.045029682	0.1292809	0.1440817	0.151502971	0.1360756	0.053059331	0.2346729	0.02543022	0.1428146	0.287614	0.124518906	0.1086808	0.1550327	0.2122728	0.139975858	0.09583111	0.04080715	0.099595503	0.231575364	0.2859705	0.2535595	0.1636085	0.208364	0.1428644	0.155504606	0.053214907	0.1591643	0.4281889	0.3976961	0.28399132	0.2454099	0.4990711	0.117618406
LINC00235	0.1997979	0.1948698	0.285846276	0.08233301	0.1619983	0.1669692	0.5162358	0.1683825	0.1384885	0.1382808	0.1618003	0.1501903	0.2519617	0.1424805	0.177867906	0.2052829	0.217433604	0.1986266	0.242449	0.38003028	0.110933	0.186331747	0.1416448	0.290240866	0.137921	0.05410885	0.23686042	0.1840152	0.1436711	0.1290205	0.268822921	0.1472345	0.1791313	0.271060676	0.315129564	0.2092209	0.2703124	0.1632256	0.08003241	0.1693257	0.227539659	0.14015857	0.3094172	0.2148139	0.7419513	0.49865497	0.323183	1.115303	0.06884131
AC005062.1	0.1086821	0.1861229	0.067885025	0.1157543	0.06698763	0.1192073	0.1873644	0.05222068	0.1310513	0.005786098	0.1093652	0.1218212	0.06457501	0.1341411	0.117220084	0.05153804	0.060791827	0.1579119	0.08336394	0.050090184	0.0899791	0.047754777	0.1131491	0.147136236	0.1101745	0.1743343	0.080050181	0.1317515	0.07308897	0.08187903	0.13498062	0.07392899	0.1101825	0.153666072	0.071459605	0.08089114	0.09780435	0.08605632	0.170789	0.07163837	0.086640784	0	0.429756	0.1337037	0.07670076	0.3103709	0.1262145	0.05250121	0.13610523
AC104365.2	0	0.02849069	0	0	0.03204408	0	0	0	0	0	0	0.03884945	0.03530284	0	0	0	0.066469187	0	0	0	0	0	0	0	0	0	0	0.02291797	0	0	0	0	0	0	0.034183289	0	0.02673458	0	0.03844627	0	0.025504819	0	1.308982	0	0.8805705	0	0	0.4688018	0.578729369
AC009269.5	0.03645486	0.2597111	0.059203131	0.2208289	0.1095385	0	0	0.1138553	0.04081822	0.1009221	0.04768918	0.04426723	0.1609041	0.1169856	0	0	0.113608049	0.1087235	0.04039024	0.072806821	0	0.089244351	0.1480175	0.17109175	0.0720631	0.345542	0	0.1044561	0.02897342	0.0274644	0.264865032	0.2014817	0.1029548	0.20102031	0.116851038	0.06413262	0.1827772	0.05003365	0	0.04805881	0	0	0.26771	0.308658	0.5016856	0.87572038	0	0.2289338	0.26377461
AC107081.2	0.1336375	0.3094189	0.108514467	0.06938763	0.3212399	0.08794769	0.1261064	0	0	0.03699639	0.1398566	0.1947316	0.0884772	0.05718001	0.124917828	0.06178781	0.194351925	0.05314165	0.1184512	0.160138695	0	0.06543102	0.05426079	0.282237389	0.1056686	0.202672	0.127960514	0.09572969	0.06372708	0.04027198	0.194190323	0.08863183	0.07548305	0.122817895	0.257014004	0.1410598	0.2010094	0.1283906	0.06423691	0.07047027	0.10653509	0.131245743	0.1962762	0.4274516	0.6130322	0.64204936	0.1008772	0.671387	0.338434008
AC107308.1	0	0	0.115652628	0	0	0	0	0.1482767	0.07973792	0	0	0	0	0	0	0	0	0	0.07890186	0.07111364	0	0	0	0.167112873	0	0	0	0	0	0.1073028	0.057490084	0	0.06704032	0.065448473	0.076089048	0	0	0.09774016	0	0	0	0	0.1494195	0.1339911	0	0.31103811	1.075129	0	0.128820159
AC026356.1	0.1421659	0.253204	0.141092797	0.2187134	0.1423919	0.2598896	0.07453008	0.197338	0.3006772	0.08746089	0.144649	0.09590689	0.2091635	0.06758786	0.196873689	0.2069307	0.180500335	0.07851806	0.2450202	0.473217513	0.04250302	0.180461679	0.1603432	0.259474445	0.2289875	0.08983584	0.363004269	0.05657716	0.1506533	0.1666079	0.30604891	0.1222253	0.05948161	0.232276969	0.219407844	0.3890491	0.158398	0.08672008	0.2088055	0.1561823	0.125926517	0.310269966	0.8120077	0.4903955	0.4347695	0.62093016	0	0.7274596	0.97151474
UBE2R2-AS1	0.1325222	0.295035	0.053804391	0.1146808	0.2322825	0.2180341	0.117238	0.03449094	0.07419201	0.2292976	0.0866808	0.241383	0.1096734	0.1417569	0.051614682	0.1276502	0.275328317	0.09880897	0.1101211	0.363921577	0.05942978	0.108141532	0.1569398	0.66083197	0.02183055	0.1884192	0	0.02373268	0.078994	0.1996793	0.294203508	0.5493256	0.1871326	0.456723116	0.353984597	0.1457109	0.1937947	0.1136777	0.07962597	0.06551448	0.184880369	0.162687923	0.1390271	0.3428473	0.4559368	0.28940485	0.7502641	0.4854671	0.599302438
AC016722.2	0.1284959	0.104026	0.085368657	0.03032637	0.1053002	0.1281272	0.04133678	0.02432222	0.06539813	0.008084771	0.09168798	0.08510887	0.0773392	0.04998187	0.109192478	0.06301122	0.339771648	0.05806485	0.03882745	0.128314583	0.06286278	0.038129467	0.07114521	0.178177839	0.03848601	0.06643446	0.145407773	0.1171502	0.01856825	0.01760116	0.150884058	0.06456197	0.06598083	0.193242413	0.162254193	0.08220159	0.0878526	0.04008146	0.09826322	0.03079954	0.055874316	0.08604285	0.09803876	0.3077049	0.2143441	0.33163273	0.2204454	0.2200759	0.042261436
SND1-IT1	0	0	0.007015607	0	0	0.009476561	0	0.008994614	0	0.005979667	0	0	0	0.01848382	0	0	0.008975082	0.008589198	0	0.017255305	0.007749107	0	0.01169345	0	0.01138603	0	0	0.006189054	0	0.006509095	0.006974815	0.01910056	0	0.007940343	0.027693837	0	0	0.005929018	0	0	0	0	0.02719183	0.008128036	0	0.09433945	0	0.01808587	0
AC132192.2	0.7101547	0.6157666	0.561474856	0.4043075	0.5802577	0.3484681	0.176351	0.3891131	0.3138768	0.3104214	0.5133967	0.5446374	0.2268369	0.6996699	0.320263029	0.4320299	0.660055833	0.3344171	0.3519972	0.634504784	0.201139	0.228751867	0.2655799	0.306980665	0.3201687	0.8148405	0.214732691	0.2275813	0.2227948	0.2534291	0.241388184	0.5577546	0.2638945	0.291978934	0.718832541	0.3616476	0.609045	0.38474	0.5614429	0.4434651	0.506538593	0.275307113	0.6665909	0.966967	1.114468	3.55063422	1.551767	1.838656	0.473276502
LINC01094	0.283288	0.1552458	0.283115752	0.1508611	0.254637	0.5417729	0.6940125	0.249548	0.2602628	0.1558462	0.4276028	0.2734338	0.112213	0.2020192	0.282910026	0.1735195	0.15091276	0.1949728	0.128767	0.297395265	0.1237835	0.10076658	0.1425503	0.085226999	0.1770931	0.2065524	0.146059707	0.07284669	0.09814244	0.1477549	0.158326641	0.1927014	0.1435994	0.313757896	0.380290535	0.3705826	0.2306548	0.3788383	0.6284813	0.1292751	0.115813137	0.570703279	0.990645	0.574014	0.1666052	0.07931419	0.05483123	0.1520537	0.985467665
SPAG5-AS1	0.3689023	0.3036283	0.295012212	0.1692926	0.408677	0.2084448	0.1977914	0.1745682	0.1251688	0.1779493	0.1754862	0.1968304	0.1603587	0.2032835	0.14803387	0.2239721	0.243864788	0.2167098	0.1795917	0.290240075	0.1854875	0.1413947	0.2118175	0.249209522	0.1988829	0.2543045	0.112391706	1.461432	0.2132323	0.2189704	0.266223314	0.2842073	0.3157101	0.354445721	0.818170554	0.2015788	0.2755718	0.2454845	0.2082214	0.1989522	0.227248931	0.205852189	0.2873258	0.3838574	0.2307623	0.34177694	0.8438433	0.526518	0.414542263
AC239584.1	0	0.02607755	0	0	0.02932997	0	0	0.03048584	0	0.02026715	0	0	0.03231271	0	0	0	0.060839283	0	0	0	0	0	0.01981656	0	0	0	0	0	0	0	0.023640048	0	0	0	0	0.02575818	0	0	0	0	0	0	0.337929	0.08264614	0	0.06394978	0.1105239	0.06129922	0
AC010327.5	0.1359256	0.08473136	0.176595769	0.07057563	0.2178266	0.07454454	0.1603318	0.1415069	0.09131686	0.1128894	0.1066883	0.1320438	0.08999203	0.1599372	0.084704374	0.07331997	0.098839723	0.05405149	0.0301198	0.21717393	0.1584857	0.077643151	0.091983	0.111638181	0.1164342	0.1546065	0.026030268	0.146053	0.1080303	0.1126441	0.109730599	0.1051742	0.1535508	0.162396877	0.217845309	0.1434749	0.1135838	0.1678999	0.179676	0.1702324	0.086687272	0.033373204	0.1425976	0.2941091	0.1870584	0.20778608	0.1026043	0.2560807	0.073763223
AC090527.4	0.07823161	0.06966703	0.127049055	0.03384968	0.117534	0.1287118	0	0	0	0.02707218	0.05117014	0	0	0.1673663	0.060939233	0.06028446	0.121900608	0.0388865	0.2166922	0.156242376	0.1403324	0.031919512	0.05294058	0.183580199	0.02577439	0.1483056	0.037454136	0.1401007	0.06217655	0.08840729	0.094732749	0.08647534	0.03682324	0.071897775	0.208967185	0.06881383	0.06537288	0.05368574	0.1410164	0.05156675	0.062365797	0	0	0.2575905	0.8971749	0.51253177	0.2952682	0.4094072	0.212271174
AC011933.2	0	0.02052555	0	0	0.01539035	0.008427007	0	0	0	0	0.01005062	0	0	0	0	0	0.015962135	0	0.0170247	0	0	0.006269496	0.01559755	0.009014512	0.005062497	0	0.007356583	0.027518	0	0	0	0.01698512	0	0.021182785	0.00820889	0	0.006420132	0.02108945	0	0.005064262	0	0.037727271	0.01612017	0.03613917	0	0	0	0	0
AC099850.4	3.205302	4.638391	3.849863418	5.489765	4.347414	5.859526	3.150695	3.545475	2.168325	1.201634	3.057456	2.756979	1.252646	5.500147	2.808899952	4.425368	4.786402678	4.315069	3.03342	4.067655875	2.27592	2.4521345	2.711349	2.037111122	1.496039	1.772275	0.767284725	1.387216	1.592184	2.213579	4.043111082	1.697718	2.577397	4.848284247	2.568538705	4.699063	3.850279	3.849318	3.370337	2.729022	5.855779209	7.541928283	6.865386	7.161635	7.964454	7.58312842	4.788679	2.935488	3.986201355
C5orf66	0.1611689	0.1664885	0.14919189	0.08926136	0.1355971	0.09899515	0.05323017	0.08389338	0.05774704	0.1026219	0.0759011	0.1095963	0.1636141	0.09999192	0.055239352	0.1068077	0.274572717	0.09613444	0.08214099	0.170597878	0.06649433	0.081541154	0.08288982	0.166409239	0.08071067	0.06110638	0.040123799	0.08312504	0.07941768	0.1214215	0.137915687	0.1068913	0.1153093	0.231067557	0.282410509	0.09073077	0.1185166	0.159265	0.1239531	0.1041106	0.125913262	0.126627472	0.236712	0.3547943	0.1774383	0.39419987	0.4988034	0.3238811	0.262386323
AL513550.1	1.347895	0.6409536	0.478179135	0.6341753	0.7340012	1.090881	0.463083	0.5585721	1.377353	0.2083136	0.4622182	0.6674136	0.7797661	0.4059501	0.815499376	0.615137	0.747676906	0.6504823	0.492968	1.698825834	0.5985972	0.630049862	0.3276628	0.21496143	0.7070807	0.4961629	0.964844147	0.8249351	0.1976136	0.4042196	0.570478531	0.3037723	1.084105	0.469047391	1.020698811	0.5295052	0.9185727	0.9429419	0.5975837	0.5434342	0.959778397	1.156693253	1.386601	1.157248	1.920984	0.88592691	0.4939162	0.9587827	0.615474091
AC244517.7	0.05385794	0.09592344	0.043732966	0.0466071	0	0.1772212	0	0.1121389	0.1206086	0	0.07045537	0.1961995	0.297147	0.05761101	0.33562512	0.04150237	0.055947683	0	0.119344	0.107563847	0.09661072	0.175797917	0.2551257	0	0.1774418	0	0.309420096	0.07716102	0.08560992	0.1623022	0.173914728	0.2976664	0.05070135	0.049497463	0.115089465	0.142123	0.0900109	0.03695953	0.06472111	0.1420029	0.085870495	0	0.1130032	0.3040049	0.2470612	0.94092935	0	0	0.389697163
ZNF433-AS1	0.4949444	0.4148322	0.366436222	0.2236033	0.3499279	0.4710253	0.5323017	0.6402959	0.6153087	0.2266893	0.5903419	0.3888902	0.2971672	0.4360048	0.351523152	0.3982254	0.378050555	0.2460215	0.4274096	0.316171966	0.2643919	0.344492285	0.2561281	0.328792449	0.290161	0.3173589	0.449525936	0.2502689	0.2053621	0.3290132	0.370181485	0.213208	0.3494519	0.374600837	0.408284272	0.326521	0.3345227	0.4520358	0.507308	0.3430371	0.249505542	0.464641127	0.4848778	0.5101329	1.335557	0.46890711	0.3983363	0.2056906	1.217886338
AL390728.6	3.199836	3.738089	2.249053775	1.920467	3.859692	1.943555	3.226492	2.937211	2.561917	1.869327	4.163426	3.446875	2.012205	2.96276	3.350190553	2.01503	3.359734673	2.206231	4.174263	3.934022521	2.34533	1.96538121	1.7812	3.451631886	2.289825	5.609428	0.807157667	1.700639	1.285248	1.78858	2.222088659	3.498989	2.056782	4.316290036	3.712974557	1.679698	2.860772	2.573641	3.555817	1.961771	2.42746102	0.633581979	2.689132	8.415844	1.262669	3.75692095	0.1947917	2.44882	2.240602309
CCAT2	0	0.02179083	0	0	0	0	0.0144317	0	0	0	0	0	0	0.01308743	0.019060902	0.009428049	0.012709576	0	0	0	0	0	0.00827952	0	0	0	0	0	0	0.02765251	0.009877007	0.01352411	0	0.011244287	0	0	0.01022384	0	0.01470263	0.008064663	0.009753555	0	0.03850623	0.09208063	0.05612464	0.05343748	0.04617778	0	0
SCARNA9	0.4857895	1.568199	0.345155931	0.105097	0.7298426	0.5328351	0.214881	0.1264342	0.2039755	0.5463519	0.1588739	0.4424215	0.4690378	0.3897311	0.189205096	0.2339652	1.009277175	0.2414708	0.2018368	0.424465832	0.1633898	0.445968937	0.2876488	2.564922219	0.5201608	0.6906925	0.348864585	0.3044909	0.144785	0.2744884	0.931404513	0.3356125	0.1714941	0.948724751	0.84344602	0.1602407	0.3044561	0.3333687	0.1459434	0.4803158	0.242042895	0.745460949	0.1911131	1.371036	3.899788	2.51958489	0.9167533	11.94866	3.295314538
NORAD	50.08567	43.79082	52.722478421	34.04181	50.27788	51.88879	27.80377	37.1161	31.40509	37.70159	40.34703	44.94035	55.97573	39.43356	48.099876127	49.53217	51.9497968	43.07861	61.29754	52.564834125	42.13845	44.789598438	44.34582	46.183813	46.64031	50.4008	51.883048684	39.05915	36.53295	45.68863	48.35476039	49.20805	35.20294	53.229455296	45.921429294	40.92723	44.49022	49.2185	50.22981	49.258	46.473323967	97.767336135	110.1595	105.4098	84.31475	83.61842081	14.12288	202.8315	51.818445634
KCNQ1OT1	0.0196426	0.04935295	0.014620752	0.01092738	0.02061068	0.04437217	0.003861593	0.006816388	0.01570976	0.01408024	0.01437746	0.01277789	0.02296474	0.02151166	0.018579529	0.01405522	0.049068584	0.01929499	0.01450871	0.035260083	0.01111581	0.010495097	0.01107705	0.027985531	0.01171034	0.02748444	0.033586023	0.01909602	0.01040764	0.01356516	0.079852183	0.0297254	0.008805409	0.04427109	0.033479613	0.01336985	0.02423019	0.01941699	0.02585258	0.01186856	0.016031807	0.038467272	0.1032792	0.06973626	0.04290764	0.1644345	0.08737544	0.2682462	0.058373589
AC010618.2	0.5125871	0.5809624	0.302708183	0.08065055	0.3733832	0.1533349	0.05496594	0.194049	0.05217633	0.3870145	0.06095922	0.3395104	0.2056774	0.04984605	0	0.03590857	0.435662172	0	0.206517	0.325731388	0.08358928	0	0.1261367	0.164024917	0.1535257	0.5300314	0.044619275	0.1001416	0.2222136	0.1755333	0.075237024	0.463583	0.3070738	0.299782463	0.647253141	0.08197821	0.1946975	0.1598902	0.1679935	0.09214754	0.222889936	0.11441205	0.2444309	0.569899	0.641285	0.61058133	0	0.1950914	0.168586381
MIR155HG	0.656461	0.3698448	0.402507287	0.4289601	0.4428092	0.2791973	0.9639651	0.4881546	0.7950369	0.5099722	0.5257732	0.2277549	0.3104444	1.289767	0.354818681	0.1961506	0.431426567	0.745843	0.5343628	1.097016782	0.276367	0.120256763	0.2719822	0.251504873	0.9092562	0.8635095	0.051312166	0.1439535	0.2874888	0.2220496	0.281198376	0.4886937	0.315299	0.098499952	0.987683399	1.260927	0.6045357	0.376941	0.4990807	0.4327095	0.405845425	0.197360786	0.2810955	0.7688157	0.122913	0.17554213	0.2022587	0.4487103	1.405588955
AC022211.4	0.6966525	1.717989	0.870286026	0.4637407	0.9124553	0.6465621	0.379265	0.5021019	0.1800084	0.4821555	0.8412372	1.561748	0.236529	0.6305525	0.250460246	0.3716537	1.670038326	0.6925685	0.4156155	0.909721234	0.2403192	0.174918928	0.616493	1.886286548	0.2471764	1.422251	0.102624332	0.1151628	0.1703637	0.4037266	1.168054792	1.184712	0.5044784	1.132749449	1.374168207	0.3299623	0.7164867	0.551621	0.25759	0.3885555	0.512646853	0.394721573	0.562191	1.562838	1.720781	0.70216853	0.2022587	0.2243552	0.387748677
AL731566.2	0.3873212	0.6602722	0.440309915	0.2011059	0.3990208	0.4733829	0.4307604	0.3110595	0.3469443	0.206794	0.1881962	0.4300114	0.3663331	0.4143115	0.258606346	0.1620242	0.643759396	0.2090275	0.1471314	0.419926592	0.1885829	0.198668891	0.1572639	0.66219662	0.2041726	0.4825101	0.29669399	0.1902535	0.1407238	0.2667889	0.294811053	0.330276	0.2708609	0.579710611	0.815845864	0.2141506	0.2404318	0.4252731	0.5452344	0.2334214	0.388168328	0.516242291	0.4063332	0.9473799	0.05076426	0.5558381	0.3759067	0.7644523	0.760684034
AL807757.2	0.02751664	0.09801676	0	0	0.02756038	0.03018145	0.03245742	0.05729304	0.03081016	0.01904436	0	0	0.03036316	0	0	0.04240807	0.02858431	0	0.03048711	0.082433397	0.07403928	0	0	0.064571213	0.05439423	0.104328	0.02634771	0.01971122	0.02186954	0	0.044427511	0	0.0259039	0.02528882	0	0.02420409	0	0	0	0.01813773	0.021936108	0	0	0.258866	0	0.12018289	0.2077111	0.05760081	0
AL683813.2	0.2556914	0.4617229	0.167251788	0.0799023	0.3058947	0.5764877	0.2094461	0.4362567	0.2465323	0.06881967	0.3066139	0.3449851	0.3448402	0.1291571	0.221303509	0.1860868	0.420553057	0.141218	0.3462479	0.241145456	0.1528869	0.156488106	0.1153536	0.158336401	0.1497614	0.4308627	0.76169153	0.1628103	0.08467382	0.1658784	0.43003269	0.1099136	0.1939016	0.385122411	0.402202977	0.1561878	0.1543129	0.1705919	0.5035723	0.08427012	0.130228381	0.191824047	0.4545216	0.8419062	0.5538821	0.9771729	0.1876489	0.7433902	0.19271803
AC021078.1	1.089644	1.396955	0.955339454	0.66801	1.257942	1.080825	0.4655174	0.7493672	0.6086433	0.6699706	0.8507185	0.9162639	0.687457	0.8257267	0.676710561	0.6981298	1.926074771	0.6070184	0.7397643	1.132721042	0.6010762	0.526620208	0.614763	2.216248361	0.6394891	1.778637	0.658335803	0.78411	0.374816	0.6133503	2.210152909	1.347137	0.5864941	1.170228704	2.193216589	0.5785748	1.080621	0.7477586	1.040979	0.6969752	0.718275465	0.292521777	0.7473313	2.671319	1.058907	3.42574115	0.7681896	1.174254	1.032679432
LINC01424	0.06237282	0.1666333	0.11817657	0.01799188	0.10412	0.1140221	0.02452408	0.04328931	0.06983835	0	0.0271981	0.07573946	0.06882513	0.088959	0.032390591	0.09612769	0.021597651	0.02066906	0.09214145	0.124569576	0.05594239	0.067863793	0	0.195154121	0.06849839	0.07882782	0.039815454	0.0297867	0.0660965	0.125308	0.050352615	0.06894542	0.03914478	0.095538266	0.111070822	0.05486418	0.1042415	0.0285352	0.04996897	0.01370445	0.099446528	0.102094167	0.04362297	0.1564746	0.3814951	0.09080744	0.1569418	0.2611311	0.112826967
AC007622.2	0.1750854	0.4454788	0.253875737	0.06493452	0.2880976	0.09602068	0.08850991	0.06509813	0.1120239	0.1038662	0.06544046	0.1366757	0.1793978	0.1070207	0.155867909	0.1252819	0.181878931	0.1864918	0.04156848	0.212303672	0.07851735	0.112258355	0.11002	0.337491953	0.09064647	0.2370813	0.071849007	0.08062741	0.04969771	0.08479672	0.282687533	0.2211831	0.094185	0.321820147	0.547850024	0.03300173	0.07315355	0.1544796	0.1803431	0.1154084	0.119637539	0.122822737	0.1705597	0.6117936	0.1147379	0.27311106	0.09440313	0.2094331	0.248846876
AC020612.3	0	0.03348906	0.091609055	0.03254321	0	0.08249596	0	0.07830049	0.04210722	0	0	0.09133028	0.04149632	0.1206799	0.117174384	0	0.19532612	0.07477123	0.08333144	0.075105984	0.06745801	0.061375062	0.1017945	0.044123662	0.04955918	0	0.108025613	0.02693867	0.02988837	0.02833169	0.182152794	0	0	0.069122773	0.040180357	0.09923678	0.03142486	0.1032273	0	0.04957646	0.089938044	0.276997595	0.039452	0.2476484	0	0.32849989	0	0.2361633	0.340130419
LRP4-AS1	0.2257762	0.1300969	0.28038955	0.1723943	0.3724579	0.02913426	0.1253251	0.06913147	0.05948231	0.1194933	0.1042425	0.2580335	0.1465484	0.0426193	0.062071932	0.184215	0.096573881	0.132031	0.1912906	0.477439528	0.2263229	0.086700832	0.06291204	0.046748118	0.1575208	0.3524786	0.063583849	0.1427049	0.2744397	0.340191	0.064329054	0.4404134	0.3000615	0.183085413	0.539223378	0.03504645	0.144274	0.3554435	0.1436376	0.1925926	0.063525013	0	0.1671944	0.1874132	0.3655404	0.72508109	0.2005043	0.2780114	0.120120408
AC012073.1	0.7351512	0.8786345	0.832584104	0.6864032	0.7944504	0.5941496	0.7302334	0.4833712	0.2816015	0.5623586	0.6580074	0.5638079	0.384253	0.7242973	0.241116963	0.7901181	0.663192115	0.9231683	0.3858215	0.850026211	0.4858438	0.505181019	0.4843967	0.703668869	0.5354002	0.513448	0.055572743	0.4573253	0.3228916	0.466399	0.734036304	0.5773868	0.4917299	0.924548287	1.074860812	0.6466512	0.969973	0.8231168	0.7206941	0.6631075	0.771129441	0.997491339	0.6697583	0.8918025	1.331187	3.21087894	0.8031934	1.133925	0.69990736
AC026356.2	0.08354578	0.1275419	0.096913811	0.0516415	0.05977042	0.09163666	0.02815627	0.06212594	0.0267273	0.04956199	0.06245265	0.086957	0.07901861	0.07660083	0.074375723	0.01839414	0.123982058	0.1067863	0.05289412	0.131100925	0.04281856	0.029218084	0.04846008	0.084021673	0.05505043	0.1583798	0.159993391	0.02564873	0.03794293	0.0539501	0.086715278	0.02638557	0.0224712	0.120656957	0.11476906	0.06298994	0.06981357	0.06552291	0.08605457	0.01573418	0.047573019	0.029303754	0.2629401	0.2919305	0.2189986	0.33883411	0	0.574629	0.15112699
AC016405.1	0	0.07500497	0.034195915	0	0	0.02309563	0.02483726	0	0	0	0	0	0.04646936	0.09009502	0	0.01622588	0.065620366	0	0.02332953	0	0.01888559	0.068730423	0.0427477	0	0.02774925	0.03991723	0	0.03016708	0	0.03172704	0.084992708	0.04655057	0	0.038703321	0	0	0.01759545	0.04334939	0.05060708	0	0.067144316	0	0.02209002	0.05942728	0.09659172	0	0	0.08815527	0.038089261
AC107068.1	0.411634	0.3801461	0.577714764	0.3694094	0.4784581	0.5239608	0.2217924	0.4602799	0.3641705	0.2989621	0.3589917	0.4504804	0.5495459	0.3750862	0.435445346	0.5286681	0.607094697	0.4294294	0.6475078	0.345081549	0.3190582	0.45201904	0.4161195	0.292170194	0.4386657	0.5394978	0.394147506	0.3349132	0.2544551	0.3943465	0.471792147	0.2808706	0.3540199	0.593148123	0.646143578	0.4604229	0.4119204	0.348741	0.5007677	0.3885722	0.599586962	0.262024752	0.4691589	0.8796778	0.4895538	0.84344568	0.1342637	1.393576	0.707838979
AP001160.4	0.2805689	0.4997059	0.091129427	0.1456777	0.4496238	0.1230961	0.06618935	0.1168358	0.2513206	0.1165096	0.2202192	0.3406954	0.1238372	0.06002404	0	0.1297221	0.174873123	0	0.1243427	0.168103708	0.1509859	0.045790295	0.1139193	0.32919486	0.07394957	0.4255052	0	0.04019645	0.267587	0.1268251	0.135899336	0.2481072	0.2112999	0.360994589	0.41968488	0.1480758	0.2344525	0.1155227	0.1348639	0.1479507	0.134200747	0.137773673	0.2354727	0.5278968	0.772228	0	0	0.822244	0.203009779
AC018809.1	0.3100971	0.7594084	0.251800659	0.1006309	0.31059	0.255096	0	0	0.04340165	0.2146192	0.1521225	0.04706895	0.1710879	0.1243898	0.181164735	0.1194788	0.362395297	0.0385349	0.1717863	0.309659392	0.2433612	0.126523637	0.1049238	0.318360599	0.2554135	0.5143765	0.408270399	0.1110672	0.1848431	0.1168106	0.375504856	0.3856206	0.2189418	0.391862377	0.538402251	0.06819164	0.1619545	0.1862012	0.1863219	0.2299523	0.247207644	0	0.2846537	0.510523	1.066876	1.60834261	0	1.703963	0.280469206
AC024361.3	0.1287415	0.2292945	0.313616586	0.2228183	0.6447308	0.07060465	0	0	0	0.04455121	0.2526238	0.2344967	0.1420595	0.0688564	0.100284383	0.1488103	0.133736803	0.0639934	0	0.321399482	0.05773434	0	0	0.302107956	0.08483104	0.3660878	0	0.04611124	0.05116028	0.04849569	0.103931024	0.1423078	0.181794	0	0.412663125	0.05662159	0.0537903	0.3533908	0.2320631	0.1272909	0.051316001	0.158046676	0.06753045	0.6055753	0	0	0.7288602	0.5389914	0.116441044
GK-IT1	0	0.04808253	0	0	0.05407944	0	0	0	0.06045621	0	0.07063284	0	0	0.1732684	0	0	0.168265826	0	0.05982232	0	0.04842704	0	0.109615	0.19005406	0.0711555	0.2047141	0	0.8122314	0.04291278	0.08135549	0.0871764	0.05968323	0	0	0.115379363	0	0.04511881	0.07410526	0	0	0	0	0.05664393	0.3555658	0.2476836	0.70747459	0.6113613	0.3390758	0.195339384
AC018695.4	0.2799988	0.4155754	0.252622939	0.05384507	0.4674065	0.2388671	0.1100914	0.09716533	0	0.1291921	0.1627938	0.302225	0.3089639	0.1331157	0.193873436	0.119869	0.355499208	0.154643	0.03446946	0.341737679	0.1953247	0.253873625	0.147373	0.547543265	0.102499	0.2948893	0.178736137	0.02228598	0.07417869	0.1406305	0.326500291	0.1719466	0.1464379	0.371697932	0.963978665	0.1094629	0.2339761	0.2988948	0.07477214	0.1025348	0.223213434	0.152770807	0.5222094	0.7902362	0.2854292	0.95117169	0.4696864	0.6512487	0.337662128
AL442125.2	0.205124	0.2740014	0.333123838	0.0887542	0.2568126	0.2812362	0	0.1067734	0.1148379	0.1064753	0.1341686	0.1245413	0.2263436	0	0.239674876	0.1185498	0.5327076	0.1529412	0.1704507	0.409669005	0.0919882	0.292926434	0.104108	0.30084315	0.2027421	0.5832882	0.294615307	0.1836728	0.1222706	0.1159024	0.37258526	0	0	0.235645818	0.164374187	0.04510763	0.08570416	0.2463379	0.1848732	0.2366149	0.163523717	0.377723993	0.2151927	0.5306752	0	0.559943	2.129039	1.180817	0.371051366
MIR4453HG	0.885999	1.107148	0.957314629	0.5441224	1.123572	0.7366889	1.230504	0.885187	0.8880412	0.5736414	0.934708	0.9283723	0.7490086	0.8713089	0.901656885	0.7322954	0.92779907	0.7529463	1.068726	1.526904659	0.589583	0.594724354	0.5367116	0.955718518	0.5743909	0.9888031	0.519963282	0.5067164	0.4429457	0.6082814	0.940212005	0.7029292	0.497752	0.879932906	1.565024903	0.7102046	1.098613	0.7011716	0.7727701	0.5887204	0.89998003	0.508752249	0.7870674	2.204779	1.114411	1.13907339	0.9978096	1.106819	0.956446737
AC005534.1	0.1444438	0.1286305	0.187662755	0.049999	0	0.06337291	0	0	0	0.01999401	0	0.03507969	0.03187723	0.06180373	0	0.02226138	0.030009673	0.02871941	0	0.086543958	0.07773127	0.047147959	0.01954949	0.067791071	0.03807107	0	0.027661545	0.02069413	0.02296007	0.04352848	0.046642899	0	0.1087824	0.053099705	0.185197872	0.02541104	0.04828078	0.03964931	0.1041469	0.01904217	0.046059915	0.070929303	0.1818408	0.4076615	0.2650414	0.31543959	0	0.4233116	0.104514468
AC005096.1	0	0.03068933	0.027983474	0	0.03451694	0	0	0	0	0.02385137	0	0.04184747	0.03802718	0.07372727	0.053689227	0.02655618	0.071598642	0	0.07636482	0	0	0.028122014	0	0.040434867	0	0.06533078	0	0	0.02738967	0	0	0	0	0	0	0	0.0287977	0.1182467	0	0	0	0	0	0.06484134	0.1580874	0.22577766	0	0	0
GASAL1	0.4925079	0.3643667	0.424529769	0.4065312	0.8196218	0.59838	0.2145012	0.5127312	0.4666176	0.5244098	0.6938447	0.4232379	0.3427957	0.3647272	0.306914876	0.3444887	0.550972936	0.5423491	0.5120951	0.877696656	0.6727917	0.723418683	0.2973954	0.444511971	0.2646135	0.3447359	0.166868833	1.894277	0.5480064	0.342504	0.501580157	0.6616632	0.499307	0.31336146	0.49383917	0.3599043	0.607836	0.5043689	0.5736363	0.6243059	0.712764565	2.213826659	1.073111	0.4205634	0.8689499	1.20792512	0.5147623	0.9992489	0.397480086
AC004471.1	0.1841534	0.1311943	0.089720209	0.09561664	0.07377848	0.3635776	0.3041071	0.2684011	0.08247805	0.07647193	0.1445425	0.1341708	0.1625629	0.2757805	0.229516835	0.1702881	0.114779266	0.07322956	0.2040332	0.147114814	0.03303356	0.090164396	0.1246196	0.172855583	0.04853735	0.06982086	0	0.05276647	0	0.1109901	0.386526977	0.1221353	0.1386882	0.169243904	0.118055688	0.2267782	0.3385461	0.1263737	0	0.07283139	0.088083652	0.271286304	0.8500483	0.1732445	0.5068576	1.12604346	0.2780188	0.308392	0.799481809
MED8-AS1	0.2932348	0.4961512	0.333351693	0.1776298	0.6755121	0.5467756	0.03458869	0.1831653	0.03283326	0.1826539	0.1150803	0.3204681	0.2264984	0.250935	0.365468667	0.1581745	0.335073809	0.2915157	0.194934	0.234256695	0.1052013	0.071786154	0.178593	0.24083914	0.03864396	0.2779463	0.084233378	0.1680442	0.02330557	0.2209174	0.73384402	0.2593077	0.165629	0.323392456	0.532623336	0.2321408	0.2940438	0.1811068	0.2114282	0.1739584	0.163635566	0.503976472	0.7075455	1.351734	0.1345149	0.51229806	0.9960757	0.736597	0.424348758
AC006111.2	0.2609185	0.3395941	0.048892473	0.1389485	0.2211282	0.06604312	0.1420468	0.1671583	0.08989181	0.09723678	0.1575351	0.2437184	0.08858766	0.2146927	0.06253689	0.09279742	0.125096504	0.159624	0.1111866	0.300634909	0.03600287	0	0.1222392	0.094196582	0.1058005	0.1141453	0.115308238	0.1581512	0.01595166	0.09072508	0.275446407	0.1552993	0.09447161	0.055337052	0.107222863	0.1941993	0.1844886	0.09641316	0.02411892	0.06614836	0.144001925	0.049278598	0.4421727	0.6042145	1.104836	1.1834301	0.3030093	1.806605	0.036306056
AP000692.1	0.2877243	0.09608439	0.146021145	0.1867412	0.3242044	0.1577943	0	0.112327	0.2013516	0.1493512	0.4234415	0.3930573	0	0.03847178	0.392219624	0.1940027	0.448332436	0.2145282	0.07969617	0.215488646	0.03225761	0.029348813	0.1216923	0.253192825	0.07109581	0.2045423	0.172188477	0.07729048	0.1143381	0.108383	0.46455075	0.5168207	0.1354304	0.165268376	0.691695406	0.1265435	0.3005397	0.1974482	0.432198	0.1422412	0.114686097	0.088304602	0.7168879	1.28573	0.4949515	0.47125404	0	0.4517218	0.195175509
AC015849.3	1.185978	2.268747	1.319696023	1.026311	1.451833	1.349012	0.1036243	0.6859315	0.1967304	0.4864116	0.8044618	1.65349	0.9209123	0.4698603	0.958044656	0.4061789	2.555249897	0.698682	0.3893354	1.88611442	0.6303454	0.537660638	0.3269732	1.597674399	0.7814711	0.8326997	1.261774574	0.4719788	0.2792848	0.5956622	0.744661525	1.262398	0.8683645	1.735859812	2.252734766	0.2318236	0.9910421	0.6932942	1.108482	0.376395	1.050505846	0.970626818	2.211899	3.347169	0.60449	1.43886993	0.8289291	3.677953	1.430220531
AC008760.1	0.7499286	1.196526	0.532828179	0.3244833	1.564835	0.6169159	0.4791491	0.4879513	0.2798964	0.497402	0.4905173	0.5312067	0.3447945	0.8021871	0.292081919	0.4093367	0.908864395	0.4659577	0.5193031	0.842478934	0.25223	0.280482246	0.3171804	0.989887985	0.6588626	0.9477724	0.209437412	0.5372026	0.3973498	0.2824909	1.08468537	0.7944134	0.9118852	1.43585936	1.769458576	0.1649124	0.5744427	0.7505048	0.7134418	0.391336	0.448379171	0.690475054	1.311233	2.145908	1.720065	0.81885542	1.533156	1.242784	0.395661916
AC093297.2	2.129068	2.35102	2.413427279	1.311813	2.089804	2.055025	0.6529525	1.675668	0.8295975	1.23777	1.414874	2.688746	1.823069	1.375569	1.658457461	2.487207	3.025575989	1.735602	3.236418	2.058029294	2.146355	1.890264137	1.838428	2.238263472	2.098734	2.922157	1.867379581	1.567837	1.05589	2.072367	1.835639897	1.863909	1.635496	2.481087391	2.065528957	1.363372	2.021079	2.033787	2.548268	1.790721	1.955268091	2.32096912	3.028729	7.346805	1.797059	3.34764494	1.639284	4.189389	2.310778768
AZIN1-AS1	0.1914398	0.1498171	0.17900335	0.07028276	0.1917442	0.4135961	0.2394998	0.2717737	0.3312738	0.1324962	0.2656139	0.2042882	0.2560531	0.1365202	0.370550115	0.1519919	0.138604895	0.1326456	0.2056787	0.220134725	0.2081249	0.255632533	0.1256246	0.129325916	0.1605476	0.1759599	0.233300241	1.234221	0.1659836	0.1311155	0.196695439	0.1539004	0.1692972	0.133288163	0.148759752	0.1479823	0.2181455	0.1194308	0.355537	0.179723	0.134116001	0.541251051	0.340814	0.4857222	0.2927291	0.12668805	0.1313724	0.4371738	0.230865248
AL139393.3	0.3493186	0.4147682	0.429770877	0.1740459	0.2332493	1.892518	0.7241932	0.3746823	0.4859485	0.2344384	0.263103	0.4241784	0.3854547	0.2604302	0.742104432	0.2202392	0.296895702	0.1788971	0.6919596	0.317114156	0.3227991	0.215949293	0.2793694	0.571319712	0.3417748	0.2207374	0.506786825	0.2578131	0.2271516	0.2950693	0.281999511	0.1755129	0.1893351	1.138221669	0.237510554	0.614533	0.2122924	0.2905658	0.4579378	0.2860745	0.371299778	2.728939267	1.699066	1.02571	0.5341403	0.30051657	0.1997617	0.1329512	0.727627147
AC026771.1	0.05165171	0.3679762	0.041941495	0.0446979	0.1034676	0.05665385	0	0	0	0.07149665	0.06756925	0.1881624	0.05699495	0	0	0.2388136	0	0.05134892	0.1716828	0	0	0.042149139	0.03495354	0.121207168	0	0.2937524	0	0.1110003	0.0410515	0.03891341	0.041697628	0.1712837	0.04862442	0.427228708	0.220749913	0.04543371	0	0.1063366	0.1862097	0.06809296	0.123529362	0.126818176	0.05418709	0.2429597	0.2369407	0.45119263	0	0	0.280300249
AC105137.2	0.130704	0.2327898	0.088443702	0.07540499	0.1309118	0.07168094	0.2312591	0	0.07317413	0.07538391	0.08549158	0.1322618	0	0.1398121	0.033937703	0.08393263	0.067887737	0.1082815	0.04827126	0.152272803	0.03907629	0.035552628	0.0884495	0.178916068	0.08612419	0.04129649	0.146010228	0.109233	0.01731339	0.09846991	0.158273007	0.04815903	0.08202901	0.180182839	0.162926447	0.05748472	0.09101712	0.1644399	0.1570671	0.05743614	0.086830429	0	0.02285329	0.2459227	0.2997877	0.38057915	0.2466569	0.1824026	0.157621414
AC025265.1	0.1209904	0.3591489	0.311108833	0.05235078	0.5655193	1.680962	0.2854299	0.6507853	0.4967305	0.1535194	0.1055174	0.4652431	0.8455413	0.04314051	0.502648345	0.1709288	0.79600447	0.06014055	0.4915222	0.463141794	0.1266028	0.213917786	0.1228142	0.118299564	0.1062982	0.1911371	2.683872464	0.1300051	0.1762936	0.09115182	0.944178641	0.06686992	0.1138992	0.240921802	0.797181306	0.1419002	0.03370116	0.08302856	0.7512033	0.1063352	0.160754736	0	0.6558014	0.9105847	0.2775081	1.67340257	0.9133036	1.477409	2.188609655
CNIH3-AS2	0	0	0	0	0.05327428	0	0	0.05537379	0	0	0	0	0.1173841	0	0	0	0	0	0	0	0	0	0.03599434	0.062408157	0.03504806	0	0	0	0	0.04007212	0	0	0.1001446	0.048883351	0.056830778	0.04678657	0.04444707	0	0.06391812	0	0.042402552	0.1305944	0.1674018	0.6004662	0.243996	0.23231382	0	0.222685	0.096215553
AC138028.4	0.6738519	1.241546	0.830191548	0.311674	0.826199	1.465477	0.2466764	0.3507607	0.8065415	0.3135971	0.3039701	0.8464757	0.6794601	0.5343929	0.579203459	0.4207823	1.327582409	0.5544013	0.5663828	0.84692683	0.3855527	0.350785925	0.3695224	0.504372916	0.4287071	0.3964463	1.323826071	0.257998	0.2954818	0.4551498	1.106738656	0.4237995	0.2296812	0.6726826	1.601334225	0.5722923	0.572801	0.5102619	0.8097681	0.352275	0.444571796	0.228203981	1.194465	1.847152	1.545572	0.96413384	1.359354	1.994268	0.294226639
AC009704.2	0.08875967	0.158085	0.036036688	0.1152151	0.08890077	0.09735548	0	0.1386065	0	0	0.0580564	0.1077811	0	0.09494485	0	0.06839727	0.230509086	0.1764787	0	0.044317196	0.1194133	0.072430198	0.06006509	0.312428414	0	0.1682639	0	0.6358195	0.03527199	0.03343492	0.143308616	0.0981128	0	0.244720378	0.3793425	0.07807449	0.03708523	0.06091053	0.05333127	0.05850638	0.07075871	0	0.1862331	0.2505051	0	0.48458836	0	0	0.240837688
AC010973.1	0.1258442	0.5976913	0.170310377	0.07260128	0.2941032	0.2300523	0.0494801	0.2620232	0	0.1161296	0.1097504	0.2546882	0.3240124	0.1794848	0.130703325	0.1616237	0.479332592	0.1251065	0	0.041888856	0.07524671	0	0.02838692	0.246090874	0.02764064	0.159044	0.200830395	0.09014702	0.06667857	0.1580143	0.338640224	0.2318419	0.157958	0.231311042	0.35855661	0.1106947	0.03505317	0.05757297	0.201636	0.08295082	0.06688152	0.102993235	0.1760285	1.104968	0	0	0.3166477	0.08781024	0.075880367
AC020663.3	0.01964753	0.2274555	0.015953914	0.1360193	0.1771089	0.1293016	0	0.06136289	0	0.04079437	0	0.04771609	0.04336004	0.08406666	0	0.03028037	0.183688908	0.07812943	0.1741482	0.039239607	0	0.048098697	0.0132958	0.207474231	0.03883877	0.03724633	0.018812893	0.07037141	0.0624615	0.07401038	0.174472658	0.1520254	0.055488	0.126397739	0.29389482	0.0345646	0.01641812	0.06741473	0.0472209	0.02590154	0.046988712	0.144719183	0.04122391	0.2033201	0.4506433	0.12872017	0	0.5757969	0.071081334
AL162171.1	1.074758	0.6380646	1.115129727	0.3616919	0.8073503	0.8186403	0.7747288	2.23778	1.504248	0.7025193	1.249749	0.5800363	0.8235691	0.6386959	1.534853874	0.9202196	0.434178952	0.5935878	0.9923173	0.894367918	0.6694127	0.755220997	0.6060885	0.245199737	0.6294983	0.3395745	1.657997564	0.4918746	0.569461	0.4498347	0.6748279	0.5610057	0.871244	0.685932814	1.020737759	0.3939065	0.399157	0.7990054	1.72205	0.4919669	0.880591158	0.439801195	0.2192388	0.1123435	0.4108511	0.06519671	0	0.4999558	0.108007988
AL021707.7	0.2061102	0.5506375	0.29288472	0.1337714	0.6193136	0.2260707	0.06077964	0.05364336	0.11539	0.1069872	0.06740683	0.12514	0.5117215	0.2204729	0.16055144	0.198533	0.428214955	0.2049019	0.1712701	0.308728926	0	0.084095638	0.03486952	0.665036924	0.06790561	0.4884104	0.148015863	0.1476446	0.04095282	0.1164596	0.207986964	0.3417439	0.1940302	0.142067239	0.440438528	0.09064899	0.3444648	0.2121619	0.1238414	0.1358586	0.082154944	0.126513325	0.1621705	0.5332265	0.2363711	0.33758102	0.5834385	0.2157261	0
SLC16A1-AS1	0.1199535	0.1934876	0.079025022	0.09205284	0.08387423	0.2159737	0.1441615	0.09189208	0.149516	0.07518811	0.07105794	0.2198638	0.1148805	0.1815741	0.119883833	0.06627408	0.166927422	0.1260003	0.1003039	0.17628614	0.07916754	0.051712913	0.1118063	0.148709459	0.1058843	0.1287163	0.205877131	0.08916981	0.0845433	0.1364085	0.126070274	0.09006364	0.1107924	0.131042065	0.089473522	0.0617152	0.08888944	0.09163591	0.1060713	0.06116576	0.06675794	0.177821284	0.2326881	0.8090962	0.1557339	1.14173744	0.6919208	1.103891	0.245643761
BNC2-AS1	0.2504143	0.535199	0.366008142	0.04334025	0.1504874	0.988795	0.3544532	0.5213934	1.738398	0.1039875	0.2620677	0.6081572	0.8289569	0.2142914	0.936299984	0.3087466	0.104052232	0.398314	0.9988091	0.150036487	0.1796779	0.163475633	0.3389187	0.411339746	0.3630094	0	0.911150611	0.3587627	0.2388277	0.1509258	0.404311108	0.1107208	0.04714751	0.598364195	0	0.5286445	0.1674034	0.1718446	0.3611075	0.1980742	0.119777302	0.122966222	0.1576237	0.2355801	0	0.10937205	0	0.2096777	0.181190971
AC087392.4	0.04410589	0.3927729	0.07162848	0.03816796	0.088352	0	0	0.04591695	0	0.1221033	0.05769802	0.05355788	0.1460056	0.1415382	0.068713373	0.1019626	0.366537904	0	0.1466016	0.132130898	0.03955871	0.143966196	0	0.206999896	0.05812497	0.08361264	0.253393412	0.03159474	0	0.03322853	0.142423995	0.1462608	0.1245626	0.162139839	0.14137533	0	0.1474253	0.06053454	0.2120083	0.05814523	0.140643855	0	0.2313543	0.1659725	0.4046517	0.19263883	0.3329361	0.5539634	0
AC007608.2	0	0	0	0	0.01873433	0	0	0	0	0	0	0	0.02063953	0	0	0	0	0	0	0	0.01677621	0	0	0	0	0	0	0	0	0	0	0	0	0	0	0	0	0	0	0	0	0.091849115	0.01962272	0	0	0.3676275	0	3.484749	0
AC083900.1	1.096911	0.5698139	0.77936062	0.355963	1.51065	0.3007848	1.132134	3.092786	0.614101	1.992836	1.494736	0.4439937	0.9077874	0.9289008	0.64083645	1.549658	0.189911963	0.8178602	1.265963	1.323562814	2.541542	1.529142012	0.9588002	0.268128863	0.6023184	1.039721	0.043763041	0.2619197	2.106844	1.721649	0.479656078	1.667185	1.936164	0.798080635	1.36733155	0.8040507	1.413113	0.9722958	1.482928	0.9941718	1.931079118	0	0.09589612	0.04299714	0.4193193	0.19962147	0.3450042	0	0
AC005785.1	0.2916389	0.3596	0.163947132	0.07765412	0.2471637	0.221457	0.07938566	0.1284521	0.1004756	0.1397383	0.1467359	0.1634482	0.09901791	0.2399705	0.122324906	0.05186167	0.186433722	0.2341736	0.09942212	0.21281994	0.0704232	0.137299001	0.09108771	0.210574462	0.1478217	0.2764336	0.150365322	0.1446315	0.1426384	0.1267587	0.162993866	0.1983819	0.1478325	0.175248476	0.551297205	0.06906589	0.2249566	0.1770422	0.1078347	0.08133029	0.062594243	0.082620947	0.1412097	0.5592778	0.4116394	0.26945243	0.6350352	0.5870098	0.365226384
AC092910.3	0.3908015	0.4176211	0.277666462	0.1690941	0.3033526	0.2464727	0.2304862	0.2644515	0.2406675	0.1487613	0.3834262	0.2254118	0.3018602	0.2821732	0.182651045	0.1656311	0.517605315	0.2719574	0.119072	0.624399796	0.1664928	0.215260303	0.1917347	0.114633032	0.2124449	0.240777	0.159034972	0.1189771	0.1164748	0.2281773	0.244503181	0.2807887	0.174751	0.538741762	0.427992225	0.1718777	0.408208	0.134092	0.5635516	0.2189589	0.202504074	0.239879412	0.4509828	0.5239027	0.4929964	0.68275275	0.1474995	0.5317442	0.106038836
LINC02487	0.2263424	0.1343753	0.245055119	0.2176335	0.2434949	0.1103388	0.08899452	0.2705455	0.1126372	0.8470829	0.548323	0.1323343	0.3422595	0.2421149	0.143661202	0.2002566	0.226416355	0.1000069	0.1300322	0.385076047	0.4586459	0.690919503	0.4141249	0.059015614	0.4142853	0.3814071	0.024080797	0.1080918	0.7328905	0.3347284	0.162420168	0.5281861	0.2209682	0.192608432	0.689681606	0.2654594	0.2872111	0.4026956	0.7051741	0.2265549	0.380926484	0.638058597	0.7739196	0.7965316	2.07659	1.37303192	0.34804	1.403865	0.227463049
ZNF346-IT1	0.1726346	0.256225	0.116816916	0.04979766	0.3169999	0.1577943	0	0.1797233	0.1932976	0.09956748	0.03763925	0.06987686	0.2539909	0.06155485	0	0.04434347	0.268999462	0.2002263	0.1275139	0.201122736	0.1290304	0.140874304	0.1168246	0.270072347	0.07583553	0.2181785	0.22040125	0.103054	0.09147046	0.06502979	0.09291015	0.0636087	0.05417218	0.343758222	0.276678163	0.02530871	0.02404318	0.1184689	0.2420309	0.1517239	0.045874439	0.211931046	0.09055426	0.297748	0	0.37700323	0	0.1806887	0.364327616
U91328.1	0.8148589	1.160116	1.154762088	0.5075322	1.252823	1.389048	0.8815844	1.75067	1.557457	0.8297852	1.283243	0.794109	1.907123	0.8161234	1.851667354	0.7719038	0.943524478	0.7068869	2.052919	1.140228865	0.9636042	1.435775218	0.7902631	0.852558892	0.7660674	1.023273	2.50969916	2.702934	0.9198817	0.8406898	1.189947308	0.8490915	1.030944	0.844285304	1.020367031	0.7441557	0.8847657	1.171805	0.9605052	0.7458076	0.885443313	0.458756307	0.6152793	0.6103407	0.4285585	0.24935767	0.176303	0.5215035	0.629035384
FAM83C-AS1	0	0.05422945	0	0	0.060993	0.06679361	0.07183049	0.1267934	0	0.04214646	0.07966261	0	0.1343915	0	0	0.04692597	0.063259027	0.06053921	0.06747006	0.121620486	0.05461799	0	0.04120943	0	0.1203781	0.1154425	0	0	0.04839879	0	0.196642221	0.1346264	0.1719813	0	0.065064783	0.05356531	0.05088684	0	0.07317898	0	0.048546103	0	0.191656	0.1145776	1.955433	0.66493232	0	0.6373726	0
AC008114.1	0.05020014	0.08940874	0.081525623	0.04344175	0.05027995	0.05506171	0	0.05226145	0	0	0	0	0.05539322	0.05369832	0	0.0386837	0.104295914	0.09981171	0.1112387	0.050129287	0.04502467	0.08192924	0.135885	0.058900439	0	0	0	0	0	0.03781982	0	0	0	0.276814854	0.053636542	0	0.08389774	0.0688988	0	0.1323587	0.080038541	0	0.1053285	0.2833582	0	0.21925637	0.378939	0.5254219	0.544845917
AC078962.2	0	0.4075893	0.061942066	0	0	0.08367028	0	0	0	0.1583867	0.09979089	0.09263035	0.08417404	0.163197	0	0	0.079242625	0.07583559	0.08451765	0.076175109	0.1368365	0	0.05162177	0.268510541	0.2010586	0.7230559	0.073042229	0.2185771	0.2425107	0.05746998	0	0.5059269	0	0	0	0	0	0	0	0	0	0	0	0.07176391	0	0.6663521	0	0.4790502	0
AC012442.2	0.2431243	0.07216924	0.29612757	0.2454582	0.2029257	0.1333347	0.2867788	0.2109229	0.09074145	0.2804453	0.159024	0	0.08942497	0.1733776	0.063127976	0.2185739	0.294650744	0.3625486	0.2693701	0.283244685	0.1817158	0.231461719	0.08226305	0.285260726	0.3738018	0.1536323	0.116398108	0.2031858	0.03220486	0.1221101	0.261693995	0.1343719	0.1907291	0.223440345	0.216472622	0	0.3047439	0.1946489	0.3408564	0.1602566	0.064605779	0.198977478	0.2550583	0.114361	0.7435189	0.26547014	0.4588099	0.5937566	0.293193707
AC099792.1	0	0	0.044553892	0	0.03663743	0.03009132	0.02157366	0.03808129	0.03071815	0.006329161	0.02392597	0.03331373	0.01009083	0	0.056987542	0.02114071	0.066497544	0.009091212	0.03039607	0.027395741	0.02460606	0.007462412	0.006188446	0.04291892	0.006025754	0.01733607	0.035025369	0.006550786	0	0.01377907	0.02952989	0.01010847	0.008608847	0.067235462	0.097708206	0.03217575	0	0.02510221	0.03296801	0.03013927	0.0145804	0.022452877	0.2686237	0.1548557	0.3775483	0.65903189	0.1725757	0.7465743	0.066168716
AC139887.2	0.9390773	0.8726293	0.530460054	0.5182118	0.6270468	0.8210312	0.385285	0.4108911	0.5638357	0.2449044	0.445099	0.842848	0.6307441	0.5968867	0.402856692	0.5977922	1.060341794	0.4870812	0.4976077	1.114429747	0.4150274	0.410920656	0.5249689	0.846333859	0.4932319	0.490209	0.508234787	0.4094678	0.2271516	0.3793749	0.878959514	0.7070663	0.4356131	1.063174086	0.901570676	0.6105425	0.6027587	0.6257542	0.9158756	0.4664908	0.607581455	0.267324663	0.9851728	1.664467	0.6867518	0.74303548	1.386917	1.424477	0.615474091
AC145207.8	0.4188101	0.4068653	0.123664089	0.2635826	0.8389517	0.5846517	0.08982	0.03963701	0.1278923	0.3952634	0.09961364	0.508562	0.5461594	0.2850875	0.296578148	0.2640524	0.514162184	0.2649531	0.08436753	0.266139322	0.3073354	0.155345406	0.2061203	0.223361344	0.05017537	0.1443543	0.036456246	0.05454722	0.06051998	0.2581556	0.307362619	0.3366855	0.2508951	0.209946612	0.528839156	0.1004706	0.222709	0.3657878	0.09150623	0.1003857	0.273168838	0.093480538	0.5192528	1.504365	0	0.08314607	0.1437007	0.07969988	0.068871879
ARHGEF38-IT1	0.1410228	0.251168	0.03817044	0	0.2354116	0.2577999	0.1108962	0	0.05263402	0.09760233	0.1844818	0	0	0.1508499	0	0.2535649	0.14649459	0.04673202	0.05208215	0.09388248	0.1264838	0	0.06362157	0	0.09292347	0.08911347	0	0.2357134	0.03736047	0.03541462	0.189742494	0.1039221	0.04425249	0	0.150676339	0.08269732	0	0.09677562	0	0.1239411	0.299793481	0.115415665	0.147945	0.3095605	0	0.92390595	0.3548398	0.1968028	1.020391256
GABPB1-AS1	0.3955434	0.5511396	0.342460768	0.2569888	0.8410849	0.8581184	0.2811169	0.3104626	0.2053765	0.1373103	0.7231078	1.062135	0.3056607	0.3563707	0.264373894	0.3846078	1.001951705	0.5979	0.3926216	1.172495394	0.7632466	0.337028727	0.4762341	0.251812318	0.4933128	0.7285528	0.408609599	0.293175	0.09817807	0.2068103	0.616471474	0.2551624	0.4722052	1.077943477	1.539829908	0.1536584	0.6433324	0.570277	1.05861	0.4128822	0.2158534	0.196070246	0.2264603	0.745398	1.293595	3.83667378	0.5086196	1.90935	0.209911095
HECW2-AS1	0.6402627	0.2613272	0.346598044	0.2424033	0.2805602	0.08778351	1.353113	0.9581699	0.6123495	0.4246643	0.6630785	1.117617	0.2207801	0.6420742	0.270150027	0.3391986	0.540398214	1.896267	0.5763715	0.506159184	0.2990904	0.217696239	0.433276	0.0939035	0.5361459	0.4298741	0.063860816	0.4395345	0.7632974	0.4622632	0.150754957	0.2506547	0.3641537	0.147106338	0.969129207	0.4927875	0.1783414	0.2563018	0.4167605	0.3165242	0.680551723	0.032750182	0.9935423	0.1505836	0.06118878	0	0.1510333	0.1396112	0.313673479
Z83843.1	0.6340475	1.170709	0.755743632	0.2919616	0.6175769	0.695451	0.1509512	0.2846228	0.3321728	0.3220744	0.4261355	0.7769889	0.9628048	0.5040065	0.770298359	0.3496335	1.54087661	0.4105823	0.8507269	0.697048755	0.3495552	0.308540849	0.4015151	0.68933493	0.3794606	1.36739	0.896744502	0.35002	0.2126657	0.4601497	0.89222739	0.8423191	0.3504653	1.122658884	1.199522678	0.3223512	0.6270474	0.447085	0.6011599	0.4217699	0.449812254	0.457027239	1.324238	3.206805	0.7471507	1.3973503	0.1317289	1.302904	0.368282326
AC023825.2	0.09569402	0.1988413	0	0.02760361	0.03194872	0.03498713	0	0	0.03571594	0	0	0.1549353	0.07039555	0.06824161	0.049694493	0	0.066271362	0	0	0	0.02860943	0	0.06475767	0.074852641	0.04203681	0	0	0.02284976	0	0.02403135	0.025750767	0.1057779	0.03002848	0.087946386	0	0.02805802	0.02665501	0.02188972	0.03833185	0.06307719	0	0	0.1673188	0.4201179	0	0.06965958	0.1203921	0.06677237	0.230802784
RNF139-AS1	0.203765	0.2391938	0.127854205	0.1015247	0.1175057	0.09820382	0.1420263	0.1028519	0.07950823	0.07264998	0.09289191	0.1612059	0.1362691	0.1816369	0.10100658	0.1094376	0.186014159	0.135047	0.1231428	0.17881347	0.07476443	0.090696837	0.064767	0.112295133	0.1017166	0.2341106	0.094598261	0.09288661	0.05152871	0.09071202	0.07227869	0.1262692	0.07266	0.147544217	0.319972913	0.08961755	0.1522134	0.1059333	0.1855034	0.07529652	0.118138408	0.212246465	0.1878559	0.461809	0.4532006	0.57308872	0.3029656	0.4330058	0.290406614
AC000123.1	1.204706	1.109812	0.809568396	0.97062	1.165014	1.002422	0.3430045	0.4324736	0.3255965	1.006288	0.3804044	1.109769	0.9626182	0.6221096	0.841339327	0.8322994	2.243979146	0.4955768	1.104626	1.203005736	0.7451757	0.745778374	0.8433557	1.900908925	0.848557	1.338774	0.715983712	0.8332193	0.4622272	0.8450092	0.7713253	0.9643006	0.7430302	1.794378973	1.553484731	0.9865983	0.4859891	0.6556736	0.7488082	0.5476469	1.092851818	0.917957146	1.525324	2.501167	1.333939	2.72158343	0	2.000065	0.60116074
CAPN10-DT	0.4715801	0.4438138	0.352465841	0.1854963	0.391819	0.3761816	0.2022746	0.2064197	0.2400111	0.1557733	0.2663918	0.2928277	0.1773968	0.3783315	0.283854945	0.1982153	0.506578292	0.2450627	0.2315572	0.663561371	0.2018681	0.179291901	0.1885743	0.245217251	0.2542386	0.3860396	0.230904747	0.1996155	0.1405501	0.2341614	0.246589345	0.3198723	0.2118809	0.270874868	0.486684573	0.2404011	0.4164579	0.279488	0.4443428	0.1978101	0.269139598	0.368406801	0.562191	0.9528273	1.42579	0.76068257	0.627002	1.144211	0.426523545
Z68871.1	0.2648689	0.2695677	0.168987578	0.0491164	0.6253263	0.5395367	0.1338976	0.2363527	0.3601226	0.1178464	0.0494991	0.1608155	0.3548979	0.1619007	0.294745803	0.1457894	0.294799351	0.2068913	0.04192314	0.396742556	0.2036244	0.138947074	0.1408322	0.155386947	0.1121971	0.07173123	0.217386052	0.1490781	0.06014607	0.09977357	0.290190462	0.2718669	0.1068622	0.45207392	0.323428822	0.2995497	0.1739045	0.2986121	0.3864987	0.2244724	0.105575992	0.046451494	0.9725458	0.4449616	0.08678762	0.33052946	0.1428128	0.4752448	0.23956229
ITFG1-AS1	0.1712097	0.0914797	0.083413996	0.05926398	0.1714819	0.07511613	0.1211709	0.03564798	0.07668087	0.1184948	0.04479431	0.1663203	0.03778419	0.1465123	0	0.1319324	0.177852857	0.1361649	0.1517537	0.273548952	0.06142343	0.083826962	0.1390324	0.200882487	0.09025155	0.38948	0.032787327	0.04905764	0.3537905	0.2321751	0.110571984	0.1135507	0.06447008	0.125878533	0.146343792	0	0.3147506	0.1644876	0	0.1128538	0.136487447	0.168145505	0.2155365	0.3543486	0.1570773	0	0.3877163	0.3583948	0.18582205
AL133330.1	0.09134429	0.1898031	0.123620174	0.0526978	0.1524825	0.1335872	0	0	0.1704625	0.04214646	0.03983131	0.07394639	0.1343915	0.1302794	0.094871305	0.04692597	0.474442706	0.09080881	0.03373503	0.091215364	0.05461799	0.024846439	0.144233	0.750227604	0.04012604	0.1731637	0.116618559	0.04362228	0.120997	0.09175605	0.09832111	0.06731319	0.1146542	0.167897646	0.26025913	0.1874786	0.1526605	0.06268421	0.1097685	0.04014003	0.169911362	0.149515747	0.1597134	0.859332	0.1396738	0.46545262	0	0	0.495701434
AC083805.2	0.0351401	0.09387917	0.171203808	0.1520461	0.1407838	0	0.1243492	0.07316603	0.07869218	0	0.04596924	0	0.1938763	0.07517765	0.054745409	0.08123578	0.10951071	0.1397364	0.03893354	0	0.03151727	0.086025702	0.1426792	0.164921228	0.1157735	0.1332319	0	0.251722	0.05585696	0.07942163	0.113472232	0.1942151	0.1323222	0.129180265	0	0.06181964	0.08809263	0.289375	0.08445575	0	0.084040468	0.086277939	0.110595	0.2644676	0	0.15347946	0	0.2206772	0
LINC01943	0.2179877	0.06470768	0.047201954	0.1383362	0.05822247	0.1912788	0.2571288	0.2571972	0.4393424	0.110638	0.1520881	0.1588218	0.01603587	0.4663563	0.203764268	0.05599302	0.166060308	0.2456045	0.09660797	0.449872116	0.09123982	0.059294552	0.09834385	0.136409423	0.2968511	0.1928476	0.055660655	0.1665632	0.1732513	0.09853667	0.093854999	0.1285111	0.1641692	0.09349148	0.062109298	0.3451422	0.1092946	0.1994562	0.1222461	0.1149502	0.092681917	0.285448369	0.3659006	0.4374922	0.199994	0.25389144	0	0.4563156	0.552048964
MID1IP1-AS1	0.6841104	0.8630559	0.601793529	0.5920094	0.6280981	1.563255	0.4034734	0.5341509	1.021324	0.3945626	0.4474666	0.2769056	1.50976	0.6708005	1.06578828	0.9664753	1.125203127	0.396725	0.5684711	0.967788547	0.3579222	0.511730906	0.9258969	0.401337563	0.6386017	0.4322951	1.473860087	0.4492167	0.3171665	0.8589928	1.978973839	0.3780996	0.2146717	1.309839789	1.340057649	1.053071	0.6669424	0.8215632	0.6850799	0.6764022	0.954395736	0.279944378	4.126721	1.233538	0.5230339	0.62248983	0.4303377	0.3580136	0.412498593
AC106820.3	0.1079872	0.5289078	0.263058748	0.2336225	0.3785561	0.1776676	0	0.168632	0.1209124	0.03736915	0.1412657	0.5245165	0.0595791	0.2887806	0.168235262	0.04160691	0.560886088	0.3220625	0.3589339	0.215669577	0.1937081	0.220300916	0.21923	0	0.142311	0.2047141	0.206799661	0.2707438	0.08582556	0.1220332	0.435882001	0.3580994	0.2541453	0.198488568	0.115379363	0.04749367	0.3158317	0.5557894	0.06488414	0.2135409	0.172173586	0	0.5664393	0.8127217	0.2476836	1.06121188	1.42651	0.9042022	0.195339384
AC013652.1	0.04628261	0.05299164	0.134220547	0.01144332	0.2185363	0.06526901	0.04679395	0.2890983	0.05182227	0.05033655	0.1037924	0.09634471	0.07295776	0.02829017	0.051503238	0.02037994	0.054946768	0.03943825	0.06593002	0.231086426	0.1067426	0.140280448	0.004474312	0.038788537	0.0522802	0.1754782	0.012661855	0.08051688	0.1734116	0.03486843	0.122764915	0.1023194	0.04979429	0.054688437	0.162481332	0.02907925	0.1270758	0.0453729	0.3178162	0.03486561	0.163397619	0.032467331	0.298263	0.1181824	0.3336317	0.40429198	0.04990961	0	0
AC138956.2	0.4871696	0.97613	1.252684432	0.2107912	0.447282	0.7124651	0.191548	0.6762315	0.09091331	0.2247811	0.5310841	0.4436783	0.268783	0.4342648	0.316237684	0.2189879	0.92779907	0.4035947	0.2698802	0.527022105	0.254884	0.165642924	0.3296754	0.71450248	0.3745097	0.846578	0.583092795	0.2908152	0.1290634	0.4893656	0.688247773	0.8975092	0.3821806	0.820832934	2.29895565	0.3571021	0.9838123	0.6129123	1.170864	0.3211202	0.194184414	0.19935433	0.7666241	1.680471	1.117391	1.32986463	0.7661314	1.189762	0.734372495
AL592148.3	0.2349313	0.3534956	0.401265666	0.3785638	0.1622792	0.3465392	0.02866704	0.1602408	0.2449093	0.15699	0.2119519	0.363975	0.5184688	0.2339712	0.366003886	0.3246156	0.496509253	0.2979829	0.9693657	0.226510111	0.3342307	0.218152858	0.4495347	0.494265057	0.3202804	0.399293	1.023916238	0.3946118	0.2961728	0.2868504	0.359693253	0.3313254	0.1677782	0.431821408	0.588583006	0.3064114	0.2030858	0.2946426	0.2141716	0.3684509	0.316448674	0.039780456	0.4844276	0.9678906	0.4459427	0.54843095	0.2446061	0.830945	0.600819946
AC120053.1	1.164971	1.763636	1.442593685	0.504066	0.9917992	1.277791	0.1374148	0.6670435	0.3587123	0.8062801	1.56208	1.591455	1.446169	1.15269	1.179704056	0.9874856	1.361444287	1.158141	2.000634	0.727078991	1.070988	1.093243298	1.044569	0.751780871	1.285778	1.821983	2.035754412	0.5632964	0.7175646	1.272617	0.775881806	0.8692181	1.041858	2.221602181	1.120245821	0.4355093	1.484568	1.139217	1.154955	0.9598703	1.11444968	0.929597907	2.016555	4.657829	2.939223	2.98930441	0.4396928	3.170236	1.053664884
LINC01186	0.1369678	0.0914797	0.139023327	0	0.2057783	0.07511613	0.2019515	0	0.03834044	0.02369897	0.08958862	0.1247402	0.188921	0.07325617	0.160038496	0.02638649	0.035570571	0.3404122	0.03793843	0.136774476	0.1228469	0.111769283	0.1158604	0.120529492	0.06768866	0.19474	0.032787327	0.09811528	0.5442931	0.07739168	0.110571984	0.07570045	0.1289402	0	0.219515688	0.06023958	0.1144548	0.305477	0	0.090283	0.109189958	0.168145505	0.1077682	0.3865621	0.3141545	0.07477833	0.3877163	1.3619	0.061940683
AC009095.1	0.1131585	0.1871448	0.196897291	0.02797832	0.3723977	0.1241172	0.1144087	0.06731716	0.03620078	0.08950561	0.1268834	0.1177789	0.03567557	0.103752	0.075553619	0.1370267	0.20151292	0.0803537	0.08955302	0.225997645	0.05799558	0.105531781	0.08751565	0.30347496	0.07456303	0.06129071	0.077393916	0.06947983	0.03854383	0.07307269	0.143551787	0.1429517	0.07609026	0.415987731	0.276353586	0	0.04052527	0.09984091	0.194261	0.06393344	0.180418701	0.277833183	0.135672	0.273742	0.2966225	0.3883285	0.1830395	0.2707151	0.116967927
AL031985.3	0.5689281	0.6391502	0.525938472	0.3559953	0.3681995	0.4992201	0.4645957	0.4647193	0.3430131	0.2847166	0.4923533	0.4145104	0.3766694	0.4962216	0.490897991	0.5530711	0.600095438	0.3828629	0.4848808	0.585605867	0.4553209	0.371408095	0.4442339	0.605912108	0.44409	0.4811909	0.410664946	0.2194473	0.1669551	0.5209376	0.593539933	0.5031036	0.3048706	0.45046936	0.392779806	0.5004387	0.59244	0.4324673	0.4627996	0.4442447	0.495412094	0.494275006	2.984272	1.440992	1.164386	1.20420899	0.09910593	1.081009	0.759981074
ADNP-AS1	1.248668	1.359071	1.22046584	0.8604466	1.250653	0.7355222	1.091018	1.372159	0.6213881	0.8321994	1.179729	0.75813	0.5613419	1.014128	0.756514227	0.8018418	0.91278614	0.850553	0.8710697	1.316177685	1.078455	1.01894521	0.8606413	1.193766388	1.051328	1.402744	0.309976407	0.8447758	0.9556542	0.8361975	1.008030025	0.9968451	1.21902	1.062566905	1.655326679	0.7729122	0.9081682	1.047306	1.389374	1.143146	1.050732492	2.270961942	1.30996	3.872154	1.166811	2.42388272	1.570941	7.599517	0.585596708
AC092718.4	2.724339	4.558909	2.698372874	4.533778	2.578743	3.677753	3.707898	1.963527	2.346478	2.134165	2.858953	2.581101	1.916017	2.850136	1.725703742	2.145487	3.91852568	3.750049	2.686741	2.899867226	1.718483	1.832251338	2.917351	6.638885617	2.110764	2.951199	0.945978479	1.779984	1.403835	3.022311	4.446970446	1.886273	3.212879	3.136590654	2.207113741	4.424076	3.07709	3.061137	1.331122	2.170701	3.389006195	3.969267211	4.051544	7.153739	8.239975	19.02523659	5.762678	5.264199	7.744142577
AC118344.1	0.1172939	0.1566793	0.059527088	0.02537569	0.1468505	0.1929796	0	0	0.04924989	0.05073719	0.1150803	0.160234	0.2750338	0.09410061	0.091367167	0.05649091	0.258920671	0.04372736	0.0812225	0.336743999	0.03945048	0.059821795	0.01984366	0.103216774	0.03864396	0.05558925	0.224622341	0.05251382	0.03495836	0.02209174	0.21305149	0.1134471	0.02760484	0.269493713	0.109657746	0.03869013	0.1225183	0.06036892	0.1585712	0.05798614	0.081817783	0.035998319	0.1538142	0.7448328	0.1345149	0.12807451	0.1660126	0.6752139	0.026521797
ABALON	0.1013763	0.2407411	0.173782811	0.1462136	0.191793	0.2100331	0.1062925	0.2228046	0.2774695	0.1871011	0.1915586	0.259881	0.1864391	0.1445876	0.245678293	0.1475591	0.12871201	0.2127621	0.1497601	0.168722061	0.242466	0.165451429	0.137206	0.237892155	0.1929761	0.04270703	0.29120935	0.3066167	0.1700952	0.09334719	0.109119383	0.1494119	0.1908694	0.300210048	0.16849146	0.1783446	0.1976645	0.1700566	0.175968	0.07424745	0.152653643	1.023275403	0.815369	0.4980483	0.4650412	0.565769	0.2975956	1.721274	1.528173978
LINC00513	0.3050839	0.2953089	0.441605533	0.126266	0.9698491	0.858397	0.2972786	1.367109	0.8465739	0.5049229	2.516077	0.1771785	0.775745	0.3263436	0.123990221	0.1328795	1.722399263	0.1978014	0.4702863	2.516701142	0.1546609	0.736044993	0.116692	0.373522089	0.06992261	0.1257294	0.012701031	0.1045207	0.2319308	0.2298444	1.359946448	0.1319605	0.1248709	0.7192447	1.899118603	0.8167384	0.5542131	0.2093611	2.757616	0.2010976	1.025716681	0.814194663	0.5287935	0.7362462	1.582048	2.66499606	0.9512166	0.3609675	0.119971744
PPP1R35-AS1	0.2829764	0.1889977	0.114889244	0.2448796	0.9919918	0.07759521	0	0.1472979	0.2376348	0.04896223	0.09254534	0.1718094	0.1561248	0.07567387	0	0.1090293	0.14697807	0.2109881	0.1567621	0.070644243	0	0.115458038	0.04787366	0.249014726	0.09323015	0	0.067738833	0.2027068	0.2811283	0.213189	0.228442448	0.1563976	0.06659781	0.19504941	0.15117362	0.06222769	0.1773482	0.19419	0.1700264	0.139894	0.281983967	0	0.1484333	0.3327666	0.3245227	0.30898505	0	0.2961784	0.255939721
AL022328.3	0.5051066	0.8152786	0.487052562	0.1639142	0.9485804	0.554023	0.1117128	0.4272508	0.2120864	0.2840386	0.4129785	0.6516866	0.2438444	0.7766881	0.245910894	0.2919224	0.623087446	0.313841	0.3847482	0.662016665	0.1982014	0.257612559	0.299087	0.555607231	0.2080172	0.658311	0.151140401	0.5201266	0.1505423	0.237836	0.662617675	0.3838537	0.5052214	0.667304536	1.888891007	0.4165314	0.5276044	0.5849295	0.4931768	0.2497076	0.402668122	0.155020745	0.563019	1.692846	0.5792658	0.68941436	2.62132	1.6521	0.513952591
LINC00894	0.1559436	0.2747236	0.134885388	0.06747453	0.2988011	0.1412986	0.05598302	0.04940992	0.05693764	0.06804224	0.066522	0.1399637	0.08977854	0.1595578	0.079221966	0.05747188	0.242991501	0.1044763	0.09390107	0.176035218	0.07297372	0.030430305	0.06423535	0.143194298	0.0848847	0.1542397	0.061675227	0.08985237	0.05658135	0.05618843	0.186099486	0.1761236	0.07340189	0.311560816	0.286149213	0.0477115	0.1048158	0.1651752	0.2118406	0.0491609	0.07026632	0.133176133	0.2951881	1.049265	0.3110244	0.21469648	0.3198777	0.638683	0.067455882
SNHG4	1.502486	1.526308	0.957947235	0.7704933	0.9140716	0.8545142	1.956057	0.845816	0.4361573	0.4852751	0.8298809	1.108198	1.105276	1.130983	0.589522212	0.6260694	1.653274355	0.9183351	0.6535417	1.578161569	0.6089084	0.508590859	0.5799275	1.279723653	0.5573478	0.8439407	0.362328898	0.1435051	0.1946003	0.7043206	0.799637525	0.9103707	0.6286335	1.073987017	2.687452534	0.8321257	0.9858203	1.015792	0.8693329	0.8803296	0.629939885	1.42094301	1.809753	6.397309	2.654818	4.52071117	1.134161	1.677422	1.167675144
LINC00893	0.2735936	0.3866481	0.149716242	0.1029391	1.060371	0.3000894	0.1683751	0.05572718	0.1065532	0.1276088	0.1167088	0.1877795	0.1771999	0.2735724	0.101926108	0.1374967	0.203889252	0.2128615	0.131795	0.213814483	0.128028	0.101922794	0.1247717	0.34892463	0.1254106	0.2480539	0.068340288	0.1022533	0.1323581	0.1254644	0.321698816	0.2629772	0.2855538	0.256908865	0.559224946	0.1255604	0.1491024	0.1795881	0.2430095	0.1019316	0.109053622	0.014603092	0.2246268	0.7441821	0.3274041	0.32471722	0.8754816	0.6225171	0.086070739
AC078795.1	0.04774045	0.1032482	0.105220709	0.0413132	0.07513996	0.05984435	0.0321786	0.01420022	0.04581823	0.03304132	0.03568723	0.08281619	0.09030698	0.03647659	0.116876135	0.06832111	0.134609092	0.05424066	0.04533782	0.108967002	0.02446775	0.050088143	0.03692197	0.104026833	0.04044521	0.1034317	0.05224274	0.06351115	0.03252251	0.04110484	0.077080247	0.1356972	0.05136274	0.106554196	0.196746959	0.01799713	0.08548601	0.04212187	0.07376106	0.06743218	0.043495332	0.016745003	0.0643935	0.4042114	0.06257103	0.08936284	0.1801859	0.228424	0.148042766
EBLN3P	8.094093	6.934142	7.879961396	4.990059	8.196376	7.238725	7.566189	9.21471	8.211394	4.549295	8.624746	7.018189	5.717122	7.041802	7.278530048	6.621954	7.418957856	5.134337	7.103224	10.615106541	6.322511	5.450196421	5.73024	5.768745123	6.677647	7.534191	5.410611858	5.568364	3.902362	5.594755	7.532522374	5.741733	5.938885	7.12882578	9.654999514	4.833718	7.167078	7.714583	12.22192	5.958581	5.970204747	7.72841662	10.63506	16.56987	6.52199	5.63929887	3.044956	9.316121	8.540877852
AC009065.3	5.180495	8.72945	5.717942921	8.32183	6.182978	7.451498	15.14864	10.65725	10.10756	7.063527	9.617618	6.5167	5.545254	6.039235	5.847697006	7.816739	7.669447593	9.837665	4.50243	7.837217067	6.705287	8.125756265	7.368317	8.043788272	4.435583	7.880159	1.277234812	2.888792	5.941774	9.488452	12.846912325	4.320513	7.972365	8.752383588	8.087241742	17.73624	8.52837	6.769532	9.170354	8.547096	9.520937687	6.778624209	21.83677	13.36595	37.1407	19.30709405	23.76759	1.038982	7.294837633
AC092828.1	0.03180925	0.07435802	0.019371976	0.01032255	0.02389487	0.004361222	0.009380201	0.0165577	0.008904142	0.03852676	0.005201491	0.009656512	0.03071236	0.0510388	0	0.02757586	0.053695661	0.01976424	0.02643234	0.007941089	0.04279473	0.019467883	0.0188351	0.027991639	0.03405987	0.0527639	0.01142174	0.03133101	0.04424211	0.03894228	0.016049449	0.01758059	0.01871558	0.025579657	0.012745021	0.01049248	0.01661303	0.02182882	0.0286689	0.01572542	0.012679079	0	0.01251399	0.04114677	0.01823973	0.09551541	0.09004283	0.06658658	0.057540149
KDM4A-AS1	0.377424	0.5832404	0.396608857	0.3458242	0.4447341	0.2922177	0.1047512	0.1849043	0.2485874	0.1920709	0.2613891	0.3639495	0.269479	0.189988	0.242115894	0.2737308	0.415131225	0.3089976	0.2951771	0.421231387	0.1593001	0.135876951	0.1577525	0.24746725	0.2998959	0.3787899	0.159437077	0.1749409	0.1235159	0.3261593	0.295727089	0.380384	0.219452	0.428482443	0.640471977	0.2050517	0.2875594	0.3427992	0.240115	0.1829271	0.42477212	0.218040572	0.4541781	0.4699402	0.203688	0.77574289	0.5027663	0.5344556	0.381523815
AL157932.1	0.2952543	0.6310336	0.527446076	0.4599081	0.4140131	0.3886173	0.2786152	0.5532803	0.3305939	0.2452158	0.386243	0.5019391	0.3909571	0.4421605	0.459982086	0.3185278	0.368052524	0.3522281	0.7851061	0.766577608	0.529629	0.481870324	0.2797246	0.623565801	0.4280111	0.2238884	0.735050312	0.2961027	0.09386432	0.3559023	0.381366731	0.3916404	0.3335394	0.596969407	0.441651857	0.5713633	0.5921378	0.4052312	0.4967301	0.4281603	0.84735017	0.289969934	0.6814437	0.3888694	0.8126477	0.77373942	0.4457492	0.74167	0.106817817
AC007128.1	0.04627191	0.01030155	0.009393265	0.01001059	0.01158637	0	0.01364508	0	0	0	0	0	0.01276465	0.02474817	0	0.01782832	0.012016826	0.01150016	0	0.069309894	0.01037536	0.009439769	0.07045411	0	0.01524486	0.0219297	0	0	0.03677577	0.06972073	0.018677297	0	0.03266995	0.042525613	0.037079552	0	0.03866631	0.007938421	0	0.01525018	0.055331555	0.22721875	0.03640741	0.968561	0.3714585	0.37893606	0	0.04843069	0.020925455
AC004067.1	0.8267963	0.7635506	0.422710356	0.5034899	0.3067077	0.3022888	0.1083614	0.3825538	0.4800223	0.3390984	0.7210604	0.3718447	0.3378986	0.1965358	0.333946994	0.4483441	1.017928122	0.4870812	0.3053502	0.886787085	0.549301	0.199907346	0.3730042	0.395221943	0.4640864	0.6385617	0.351854853	0.4387155	0.1947014	0.6690327	0.2719281	0.2369424	0.5477194	0.81614246	0.883393848	0.2962927	0.6397203	0.630424	0.5519786	0.5248022	0.366176323	0.150370123	0.2891268	1.238748	0.7023598	1.13684428	0.6934584	0.7051162	0.720104686
AC104035.1	0.008215968	0	0.006671415	0	0	0	0	0	0.01839871	0	0	0.009976669	0	0	0.012799808	0	0.008534756	0	0	0.024613115	0.007368928	0	0	0	0	0	0.007866948	0	0.006529848	0	0.019897871	0	0	0	0.008778384	0.007226903	0	0.02819067	0	0	0.006549723	0.040344609	0.09481182	0.007729267	0.4522669	0.05382664	0	0.03439711	0
LINC01389	3.861046	2.568881	4.720806187	1.997061	4.089436	0.4380997	3.821441	3.64997	1.093218	3.839429	3.54144	2.802308	0.9794163	4.035156	1.590223783	2.975281	1.797970868	4.544326	2.901073	2.082908196	2.587287	2.281551231	5.345793	3.072212736	3.655375	6.562294	0.424945474	0.3814917	5.431887	4.680888	1.755530551	5.837712	3.467636	1.957763023	5.310795004	1.249192	3.078074	2.923706	2.346576	2.603534	3.219521297	0.871710857	4.143685	2.254546	1.62866	1.84143575	1.172514	1.39351	1.445026127
LINC01814	0.2608827	0.2174022	0.27208585	0.0911326	0.2612974	0.1837645	0.163744	0.2815618	0.1179153	0.1408019	0.303707	0.1278787	0.08979441	0.1433714	0.126777555	0.1383258	0.275977749	0.128487	0.09281276	0.32504555	0.1631466	0.150388091	0.1052782	0.10952088	0.1340522	0.1451925	0.00458349	0.1371598	0.0817959	0.1478588	0.133319737	0.1296358	0.191517	0.29695162	0.278741132	0.07789578	0.2300022	0.2299447	0.2531032	0.1262107	0.169813793	0.170417234	0.06026165	0.4323142	0.1427306	0.14112364	0.4065047	0.2505082	0.25111013
AC112496.1	0.07628278	0.3736235	0.092913099	0.3300645	0.2674142	0.1673406	0.1799597	0.07941508	0.1708264	0.3431712	0.09979089	0.09263035	0.08417404	0.2447955	0.237684693	0.1469568	0.316970501	0.07583559	0.1690353	0.114262663	0.03420913	0.093373093	0.1548653	0.313262297	0.2261909	0.361528	0.036521115	1.038241	0.03031383	0.08620497	0.246327622	0.3794452	0.1436237	0.140213455	0.366770874	0.0335498	0.2231053	0.2879161	0.1375036	0.1508465	0.273654904	0.187293747	0.1600544	0.8252849	0.1749651	0.99952815	0	0.1596834	0.20698328
AC005229.4	0.7899328	0.6773993	0.934429036	0.447284	0.6446722	0.9199163	0.7247101	0.8934378	1.048274	0.4589707	0.6506384	0.8881641	0.6994717	0.8136835	1.002752576	0.563624	0.688884478	0.5817052	1.037283	0.808294839	0.7347338	0.795809498	0.6071547	0.732316282	0.6297489	0.5361404	1.232612541	0.3981972	0.3565392	0.5730787	0.873885902	0.5497754	0.6242863	0.833530077	0.70854897	0.6090556	0.8230796	0.5554692	1.054736	0.5271164	0.792993312	1.029604345	1.104943	0.568822	1.56577	0.57502427	0.3312699	1.449428	0.176409771
AC010542.6	1.122275	1.349206	1.366941402	0.9226254	1.236465	0.9847685	0.198568	1.051522	0.6283014	1.126259	1.541534	0.6813908	0.309593	1.260505	0.524524075	1.426943	1.457276026	1.729329	0.7460563	1.84914079	0.805258	1.14475738	0.9493271	1.250940468	0.8873948	1.595644	0.644760201	1.849036	1.159544	0.5495755	0.951295351	0.9304022	0.5282496	0.773559833	1.558829555	0.888455	1.359824	1.193735	1.146343	0.7027657	0.849938063	0.688868364	0.5298135	7.971242	1.287047	3.7988175	0.8471568	2.466732	2.842136902
AL360270.1	0.2271668	0.2022972	0.280380407	0.1494035	0.154719	0.1694332	0.2036466	0.1702762	0.1220913	0.1949564	0.1664169	0.2317133	0.1604267	0.1749577	0.212344422	0.2380712	0.188784889	0.2077683	0.2315547	0.235920027	0.2281962	0.148299218	0.2090693	0.330506616	0.2155478	0.3789684	0.139210624	0.1432009	0.1372154	0.2259089	0.139375071	0.2310164	0.1112034	0.192072819	0.174756449	0.1438702	0.2809454	0.1434199	0.2183892	0.1677067	0.26077839	0.089240429	0.7912142	0.5129035	0.5001969	0.41671723	0.102887	0.1711909	0.016436994
AC083843.3	0.370227	0.7601315	0.796103641	0.4716761	0.611159	0.4286413	0.2264389	0.339035	0.3185819	0.5100982	0.7130269	0.4662182	0.4123087	0.3703578	0.432587663	0.4490725	1.0647507	0.3373853	0.3950014	0.657252432	0.3289832	0.268546571	0.3665286	0.880850267	0.3230105	0.8383193	0.377476353	0.4150011	0.3623601	0.3176611	0.982424913	0.8942653	0.3775722	0.866383714	1.813031779	0.3889803	0.5815081	0.4775481	0.5025745	0.4383628	0.497370474	0.353500849	0.5142704	0.8352639	0.50321	0.94326173	0.1940752	1.047684	1.07897441
LINC00630	0.2365945	0.229421	0.128077414	0.127395	0.2738327	0.2710408	0.3659003	0.2244153	0.4945042	0.1309983	0.2544827	0.1404564	0.3016804	0.1293528	0.262111941	0.1499053	0.262159561	0.1463513	0.2271839	0.309763828	0.1791931	0.133001883	0.1494335	0.240585971	0.09700326	0.1993414	0.221509473	0.1167541	0.09193039	0.1267525	0.212221185	0.1801623	0.1633337	0.202943242	0.308965953	0.1896136	0.1757387	0.2633854	0.3285426	0.1039683	0.192803166	0.33563113	0.557089	0.4105346	0.3135381	0.27556283	0.2381265	0.1981061	0.237765929
AL513218.1	0.2741107	0.390563	0.089031819	0.0474415	0.1098186	0.1202627	0	0.05707324	0.1841518	0.07588519	0	0.1331413	0.2419734	0.3518545	0.085408438	0.1267361	0.341695821	0.3270046	0.06074031	0.109489542	0.1475105	0.089472597	0.1112971	0.450264479	0.0361237	0.2078555	0	0.196356	0.08714258	0.1239059	0.309799509	0.1211982	0	0.251918036	0.175724835	0.3375573	0.09162234	0.1881061	0.1317596	0.1445452	0.218519545	0	0.402592	0.8767677	0.754453	1.31694012	0	0.688558	0.396673839
AC036108.3	0.2161963	2.381639	0.715214515	0.4088263	0.7458599	1.624804	0.2077905	0.9169668	1.685547	0.2105906	0.1047487	2.226623	5.566429	0.1199135	3.754876552	0.1604283	3.368773612	0.2308495	3.211544	0.223887095	0.8905365	1.359101119	0.6773309	0.385196108	0.1688382	0.6071833	8.916854547	1.72651	0.8718652	0.253366	2.753725653	0.3982969	0.07537966	0.596077409	0.29088357	0.5634662	0.1873518	0.1648475	0.5773404	0.1583409	0.395767711	0.05897969	0.1176044	0.105461	0	0.12240517	0.06044339	0.05028506	0.043453344
AC007608.1	0.01736368	0.03865688	0.07754675	0.02253904	0.1043477	0.01904524	0.03072215	0.009038331	0.009720986	0.02403492	0.07950129	0.06325426	0.05747972	0.01857366	0.067627986	0.04683094	0.099205733	0.02589283	0.02885718	0.026008755	0.04672062	0.042507637	0.02350056	0.061119046	0.06292752	0	0.049878169	0.0373148	0	0.01308146	0.021026143	0.01919339	0.016346	0.039894675	0.037104582	0.03054676	0.007254827	0.06553618	0.06259782	0.01716803	0.02076334	0.106580687	0.1184039	0.2205236	0.159304	0.32231308	0.06553542	3.980055	0.015704685
AC018926.2	0.1721724	0.1916543	0.209707476	0.148993	0.1724461	0.1416346	0.2538587	0.1344316	0.3855601	0.1489513	0.1126154	0.2613366	0	0.09208507	0.201172888	0.1658428	0	0.1283723	0.1907587	0.085964681	0.154422	0.140497131	0.08738385	0.353520906	0.08508655	0.1631958	0.041214591	0.03083342	0.06841917	0.06485568	0.59071639	0.0951576	0.04052035	0.197791068	0.137968696	0.07572285	0.03596821	0.02953794	0.2068996	0.2553486	0.240195982	0.105681813	0.04515591	0.2429597	0	0.18799693	0.3249136	0.1802049	1.090056522
AC009054.2	0.4585125	1.378066	0.372314877	0.2975876	0.2296207	0.1885937	1.352103	0.2386699	0.1283482	0.1190018	0.2999063	1.043949	0.8221598	0.4291558	0.267871921	1.148306	0.952606532	0.3418685	0.3810074	0.286165849	0.1028103	0.327388367	0.6205655	1.075956676	0.4154226	0.3259552	0.164637966	0.4105626	0.1822072	0.04317932	1.110450188	0.4434751	0.8093236	0.052673771	0.489899539	0.4033153	0.4310415	0.9046192	0	0.4155674	0.411214053	1.829369142	0.4810191	0.2156755	1.577493	1.12647357	1.297917	0.3599281	2.69557904
AL157394.1	0.6479673	0.8577468	0.839001234	1.04569	1.12259	0.653093	0.619714	0.6016471	1.058873	0.4120987	1.099656	0.6379689	0.4831067	0.6743877	0.572948275	0.539802	0.855030515	0.8356785	0.6597072	0.682028607	0.5654569	0.928899534	0.6399582	0.452051243	0.6000548	0.8963767	0.620441223	0.2508994	0.5706628	0.620103	0.735159152	0.464593	0.4945867	0.724264354	1.0104178	0.878051	0.8487792	0.4807155	1.957179	0.6118075	1.396097093	0.171991971	0.1286058	0.7413845	0.1606705	0.19122237	0	0.2566154	0.823649151
AL031673.1	0.4139896	0.6144452	0.22410799	0.1990303	0.5067916	0.655896	0.3255493	0.3831011	0.4635408	0.1910157	0.180523	0.446852	0.7613596	0.393634	0.358312226	0.2126774	0.668971003	0.2286459	0.6625386	0.505273091	0.165026	0.412898756	0.1867689	0.107942006	0.4243372	0.3488047	0.704716443	0.9555713	0.07311748	0.3118918	0.557012299	0.3559221	0.4763315	0.33819726	0.442328822	0.1618454	0.1921906	0.1262652	0.7185988	0.2425629	0.843410416	0.112938934	0.4825674	0.5192873	0.6330281	1.40634612	1.215288	3.177562	0.582455095
AC004908.1	0.9113042	0.952674	0.418252064	0.1714383	0.3968491	0.6518858	0.1402089	0.1237466	0.2661861	0.2193797	0.4146579	0.4811299	0.5683692	0.4238296	0.061727725	0.1831934	0.864345159	0.1969483	0.4389919	0.712187984	0.3198333	0.161662595	0.2145023	0.46488886	0.1827552	0.6008982	0.189693774	0.1135308	0.06298105	0.3283544	0.895612629	0.3065798	0.1864985	0.582624486	0.973686653	0.2788168	0.06621874	0.4078529	0.8094326	0.2089359	0.315863742	0	0.4988016	1.267343	1.09054	0.25958171	0	0.7464682	0.358362918
PABPC4-AS1	0.1945142	0.1732193	0.379071953	0.1346615	0.1558587	0.2560219	0.09177616	0.04050025	0	0.02692478	0	0.0472398	0.08585446	0.2496826	0	0.2997812	0.282886105	0.07734955	0.08620494	0.349631306	0.1046762	0.063491444	0.05265234	0.319516173	0.07690218	0.2949963	0.037250211	0.2508083	0.06183802	0.02930865	0.188433925	0.3870203	0.2197365	0.178765793	0.789751843	0.1026587	0.2275593	0.2135738	0.1402487	0.102572	0.093039356	0	0.489749	0.9149572	0	0.67965495	0	0.651485	0.140743622
AC018682.1	0.02822312	0.1759333	0.103128035	0.04884694	0.07066997	0.1083472	0.03329076	0.04407302	0.1106042	0.01953332	0.05538099	0.0856785	0.06228546	0.181139	0	0.03262266	0.175909238	0	0.03126986	0.155008071	0.0126567	0.057577001	0.03819807	0.182129928	0.04649232	0.08025492	0.054048364	0.0202173	0.03364656	0.06378827	0.136704533	0.04679574	0.02656897	0.038907157	0.196008193	0.03723829	0.08254455	0.06778753	0.03391574	0.08371535	0.022499313	0.034647494	0.1332382	0.1327561	0	0.03081714	0.05326101	0	0
AL049780.1	0.1753412	0.4293996	0.249161643	0.1517352	0.04390498	0.1923219	0.0517062	0.0912705	0.09816406	0.09101567	0.05734405	0.2129172	0.0967399	0.1406698	0.068291819	0.1688951	0.227680753	0	0.242837	0.218867132	0.1179481	0.107312226	0.08899214	0.257162447	0	0.08309968	0.251838852	0.2198063	0.03483921	0.1320987	0.389263128	0.1453634	0.04126613	0.483435348	0.42152399	0.03855826	0.2564114	0.03008158	0.0526769	0.1733655	0.104835757	0	0.229935	0.08247713	0	0.47864249	0.1654468	0.1835216	0.555059456
ZNF667-AS1	0.6851787	1.299235	0.988034838	0.4498118	0.922912	2.662762	1.045095	2.330567	3.538329	0.4619503	1.800388	1.750099	3.102448	0.3664625	3.055122682	0.7919873	1.448072177	0.6224411	2.977681	0.819874226	0.8105557	0.756744879	0.7554645	0.734624319	0.7900927	0.7950228	4.518977198	1.036645	0.7698995	0.6230006	1.96934827	0.5941516	0.4392813	0.694846727	0.713148744	1.16902	0.8045421	0.5715335	2.399158	0.5956962	0.63097895	0.652612134	0.9047108	0.6223625	0.2709572	0.1289921	0.111468	0.43276	0.213694504
AC068620.2	0.191388	0.3408708	0.124326575	0.03312433	0.3833846	0.1679382	0.1354518	0.03984935	0	0	0.05007364	0.2788835	0.126712	0.1637799	0.238533567	0.2064743	0.159051269	0.1522129	0.2968682	0.114670744	0.1373252	0.249884182	0.1036123	0.044911584	0.1008883	0.2902553	0.219909283	0.08225915	0.06084419	0.1730257	0.247207363	0.296178	0.1081025	0.24624988	0.408978633	0	0.2239021	0.1838737	0.1839929	0.07569263	0.152573468	0.093981327	0.1204695	0.5761616	0.5267698	0.33436596	0	0.4807611	0.069240835
AL391684.1	0.3288963	0.3119912	0.238036872	0.1175593	0.2148386	0.3842749	0.2024096	0.1488702	0.248177	0.1286606	0.1402997	0.4080617	0.2209077	0.3671117	0.345308767	0.1873282	0.2525297	0.1492681	0.2218095	0.356991419	0.2052092	0.151697536	0.1209616	0.176170858	0.1554717	0.2981942	0.602464391	0.1895052	0.1136516	0.166985	0.357865229	0.2608105	0.1615408	0.367978474	0.496558447	0.1257838	0.30471	0.2894876	0.412419	0.1649517	0.091198017	0.280878148	0.2625308	0.5582887	0.5575771	0.43719632	0.296844	0.6585475	0.194003674
DLGAP4-AS1	0.07916255	0.148825	0.085707282	0.05328165	0.06166875	0.1254196	0.0830015	0.06409908	0.06894042	0.03043815	0.03451938	0.09612727	0.009705747	0.09408774	0.068516002	0.02711193	0.118782647	0.1136756	0.1266898	0.087834245	0.02366705	0.057421068	0.05952285	0.092882391	0.02897901	0.06669798	0.13475497	0.01890239	0.02097215	0.0795194	0.092309684	0.05833626	0.01656064	0.113171878	0.112775397	0.05415877	0.04410054	0.07846886	0.08455971	0.05797821	0.063107942	0.172768299	0.08304832	0.2316941	0.3227915	0.1536684	0.4979697	0.5155474	0.095465411
THAP9-AS1	3.042012	5.231285	3.455809419	2.628251	4.912066	2.994395	3.501969	3.461284	3.50437	3.654061	4.100641	2.373819	3.76015	4.839273	3.956933911	4.372728	5.595913425	3.969235	3.138148	5.690854045	3.637854	2.522142373	4.034681	4.301379681	3.363251	6.986723	1.899845491	1.917198	1.801663	2.971252	3.79778426	4.483423	3.694384	4.498246619	7.406819767	2.032582	4.305927	4.844195	4.563626	3.014163	3.39277312	5.110942658	2.321899	13.50186	3.935898	6.17478197	2.667956	7.123034	8.236462692
AL008729.1	0.1582715	0.2635046	0.145280492	0.02977468	0.1378461	0.1434079	0.1379883	0.05731143	0.0616401	0.1095402	0.09002003	0.2089015	0.08352551	0.1177743	0.085764878	0.09014607	0.243044636	0.1026154	0.1448603	0.219892962	0.07406305	0.078615248	0.1071048	0.129183883	0.1496321	0.143497	0.072479464	0.1232347	0.06016055	0.1036858	0.122214876	0.08367148	0.06478053	0.113836221	0.213220321	0.1089534	0.2185112	0.09916783	0.1488482	0.08618187	0.082286814	0.084477597	0.1227255	0.2654228	0.0947002	0.13524915	0.3116667	0.2736917	0.087134534
AC022211.2	0.4185446	0.9850548	0.655445543	0.3363252	0.3593228	0.2951215	0.1763203	0.1244945	0.2343205	0.2689849	0.2737638	0.9801764	0.1979323	0.3517727	0.23287796	0.3686012	0.683232788	0.5349741	0.264987	0.328392274	0.2949524	0.121979726	0.1820801	1.227708586	0.2757896	0.6800961	0.114504136	0.4068979	0.2138457	0.3378465	0.820576743	0.8261591	0.2532946	0.604462747	0.638850864	0.1314853	0.4246958	0.6565085	0.1077783	0.1773551	0.405160228	0.73402431	0.5959068	0.9843766	0.1371414	0.52230109	0	0.1877449	0.648951761
RPARP-AS1	1.723169	1.662679	1.620638642	0.9307587	1.676596	1.129874	1.885157	2.263105	1.662268	0.8151691	2.546501	1.471612	0.8107179	1.369269	1.144623973	1.362876	2.030011251	1.159615	1.195865	2.011938044	1.209239	1.038387981	0.9841336	1.373056639	1.075548	1.636917	0.413398369	1.12043	0.6682111	1.19834	1.131213906	0.8163211	1.272783	1.701995639	1.909915765	0.9294244	1.468418	1.434605	2.425715	1.123353	1.35256649	1.292492311	1.164113	2.444106	2.762284	1.22403936	2.001146	2.346612	3.302029372
AL136304.1	0.2947902	0.4500298	0.44454689	0.1457731	0.253079	0.4157213	0.04967452	0.1753685	0.1886139	0.1748788	0.2203634	0.46024	0.2323468	0.2702851	0	0.1947105	0.218734555	0.125598	0.2332953	0.336427591	0.1888559	0.137460847	0.2279877	0.197646266	0.1942447	0.1596689	0.080647805	0.2715037	0.1338811	0.09518113	0.033997083	0.1862023	0.2775127	0.464439853	0.404961161	0.1111296	0.351909	0.3178955	0.2024283	0.1665535	0.033572158	0.723785464	0.08836008	0.8716001	0.5795503	0.27590119	0.1589459	0.8815527	0.152357044
AC006449.2	0.6174824	0.4320502	0.573027836	0.2290077	0.530112	0.6289044	0.2601269	0.6887543	0.7901601	0.1526292	0.1730941	0.1606736	0.1460056	0.2358969	0.137426747	0.3738629	0.68725857	0.3946259	0.3420704	0.616610858	0.3955871	0.467890136	0.1790829	0.258749869	0.2615624	0.08361264	0.295625648	0.3159474	0.2103256	0.1661426	0.249241992	0.1950143	0.4982503	0.445884557	0.4712511	0.1939814	0.4054194	0.33294	1.007039	0.3488714	0.281287711	0.541456204	0.7866047	0.7053831	0	0.09631941	0.9988084	0.5539634	0.159567357
AC004832.5	0.05345501	0.09520581	0.043405787	0	0.05353999	0.1758954	0	0.1112999	0	0.07399279	0	0.06491055	0.0589848	0.17154	0	0.1235756	0.111058243	0.1594249	0.05922559	0.10675913	0	0.04362068	0.03617386	0	0.1056686	0	0.204736822	0.6509619	0.04248472	0.08054396	0.129460215	0.1772637	0	0.098254316	0.342685339	0	0.04466875	0.2567812	0.1927107	0.07047027	0.085228072	0	0.2243156	0.1508653	0	0.58368124	0	0.2237957	0.386781723
AP002336.2	0.1193068	0.247906	0.096877851	0.1032447	0.2788251	0.2617219	0.1876388	0.1242058	0.04452897	0.08257266	0.2080983	0.1448746	0.1316488	0.1276207	0.185870312	0.1532277	0.20656009	0.1186074	0.08812415	0.23827687	0.2140134	0.194714947	0.1345614	0.279968319	0.1048191	0.6031279	0.114238588	0.1139521	0.1264295	0.179767	0.12841941	0	0.1871905	0.109647442	0.212456433	0.1049443	0.09969667	0.2456198	0.1911614	0.1834973	0.095110733	0.488214685	0.08344208	0.2993048	0.3648622	0.17369661	0	0.998984	0.503569711
AC131159.1	0	0.2688558	0.163433996	0.2612624	0.1007959	0.1103819	0	0.3143048	0.1126813	0.2089515	0.131649	0.1222025	0	0.1076487	0	0	0	0	0.1114998	0.301481768	0	0	0.1362039	0.354232216	0.06631158	0.1907781	0.096360875	0.2162682	0	0.1516344	0.406209282	0.3337217	0.1894755	0.277464654	0.215049798	0.1770421	0.3363787	0.2762421	0.3628029	0.1990041	0.160452849	0	0.1055758	0.1893489	0.4616449	0.43954211	0	0.4213242	0.182041633
AL138999.1	0	0.1905066	0.138967829	0.2591764	0.08570673	0.281573	0.3028064	0.1781688	0.1437192	0.02961188	0.1119411	0.05195435	0.04721139	0	0.133312173	0.3626694	0.133336393	0.04253453	0.1422123	0.085449922	0.07674864	0	0.1158141	0	0.1691541	0.1622185	0.040967797	0	0.03400474	0.1289346	0.207239706	0	0.08055543	0.235928029	0.091428357	0.07526942	0.1072585	0.0880832	0.1542455	0.1410109	0.068216481	0.105048988	0	0.3220065	0.1962682	0.0934356	0	0.1791259	0.386974728
AL512656.2	0.05345501	0.1904116	0	0	0.10708	0.05863179	0	0	0.05985315	0.07399279	0.06992828	0	0	0.05718001	0	0	0.166587364	0.1594249	0	0.10675913	0	0.130862041	0.07234772	0.313597099	0	0	0.051184205	0	0.04248472	0	0.129460215	0.1772637	0	0.196508633	0.114228446	0	0.04466875	0.07336606	0.06423691	0.1057054	0.042614036	0.131245743	0.1121578	0.6537495	0	0.11673625	0.2017543	0.1118978	0.290086292
AC211476.4	0.06055215	0.1617692	0.049168702	0	0.06064841	0.03320812	0	0.03151926	0.03389988	0.04190835	0	0.03676431	0	0.1619293	0.047167655	0.02333043	0.125803264	0	0.06708887	0.030233341	0	0.024706063	0.0204883	0.106569861	0	0.05739512	0	0.08675165	0.02406267	0	0.048882812	0.1673322	0.0285016	0.111299381	0.12939437	0.02663134	0.02529967	0.06233006	0.1091483	0	0.048271832	0.148671025	0.09528661	0.1708954	0	0.13223513	0	0.3168858	0.054766762
UBR5-AS1	2.739734	1.904824	2.350326593	0.8428068	1.531585	1.427653	2.802212	1.914123	1.518542	1.146527	2.333793	2.088962	1.46638	2.249105	2.38229703	1.844679	1.238641306	1.601628	2.874138	2.054172588	1.910308	1.52264884	1.656916	1.644660317	1.847263	2.622774	1.028422181	1.04975	0.9476709	1.844628	1.425509976	1.468942	1.859394	2.450996685	1.974211933	1.481177	2.0232	2.29237	2.471989	1.613919	1.755987804	3.106372178	1.804741	2.371927	1.83717	2.18651204	0.1374157	2.457904	1.119614015
AL359091.3	0.2618643	0.4330784	0.151882378	0.06474564	0.5620298	0.2872242	0.3088836	0.3505074	0.3769808	0.1294551	0.244688	0.3179824	0.1651163	0.3201282	0.524524075	0.1441356	0.58291041	0.1859494	0.4144757	0.448276555	0.2348669	0.09158059	0.126577	0.351141184	0.2711484	0.1418351	0.394020123	0.2679763	0.1189276	0.1409168	0.271798672	0.04135121	0.1408666	0.34380437	0.319759909	0.2961517	0.3126033	0.1026869	0.2247731	0.3205598	0.178934329	0.091849115	0.6279271	0.8094418	0.3432125	0.98034	0.2823856	0.7047806	0.067669926
AC004253.1	0.4831764	0.7432101	0.642014282	0.2660807	0.3079647	0.6263269	0.05181215	0.3658301	0.3442783	0.1824044	0.2873078	0.5333838	0.2908144	0.2819162	0.068431761	0.1692412	0.501924087	0.3930086	0.1946677	0.263178756	0.1181898	0.179220213	0.2377987	0.566916722	0.4052073	0.4163498	0.33647322	0.377583	0.0349106	0.3640158	0.283680581	0.2427689	0.2481041	0.322950663	0.797843563	0.3090982	0.4404632	0.3014323	0.5806333	0.1447673	0.385185477	0.323542273	0.1843249	0.9504306	0.4029933	0.67147263	1.657858	1.103386	0.635653569
AL731563.4	0.1497986	0.1206944	0.086883796	0.1419772	0.04286763	0.1095371	0.05048452	0.05198318	0.07188354	0.1036761	0.1493044	0.09528134	0.06296946	0.09156412	0.044452179	0.08794911	0.11856068	0.09928027	0.1027431	0.16383352	0.08317203	0.023283717	0.06275352	0.117173651	0.1081066	0.06761355	0.122944291	0.1226359	0.05669342	0.08061097	0.10941291	0.04730964	0.09401261	0.124559008	0.099080348	0.02509815	0.1013334	0.08321737	0.180013	0.1363559	0.108045371	0.192653901	0.1197345	0.3355351	0.392667	0.04673335	0	0.3135746	0.051613801
Z94721.1	0.111353	0.247906	0.36167731	0.1927234	0.4461202	0.1832053	0.06567359	0.1159254	0.06234056	0.03853391	0.5098407	0.4056488	0.1228722	0.05955632	0.086739479	0.34323	0.404857776	0.1660504	0.2467476	0.333587618	0.1997458	0.272600926	0.03767719	0.58793347	0.2934933	0.2110948	0.106622683	0.358949	0.2212516	0.08389124	0.314627553	0.2461739	0.2096534	0.460519257	0.178463404	0.048974	0.3256758	0.3056601	0.133813	0.2935956	0.221925044	0	0.8761419	0.62854	0.5108071	1.09428861	1.260833	0.3496444	0.201427884
AC010655.2	0.03237985	0.02883499	0.026292629	0	0.06486265	0.1420625	0.07638771	0.03370942	0	0.08964081	0.08471673	0.07863785	0.07145893	0.06927245	0	0.07485472	0.03363622	0.06438006	0.2152519	0.097002442	0	0.052845597	0.04382392	0.037991673	0.0213359	0	0	0.02319493	0.0257347	0.02439436	0.026139751	0	0.06096416	0.178549762	0.10378914	0.02848186	0.05411531	0.1555427	0.07782176	0.02134334	0.129065169	0	0.2377847	0.09138516	0.2970706	0.77783019	0	0.135562	0.117144615
AL157838.1	0.3255586	0.4882818	0.500884044	0.4003517	0.1458761	0.1127643	0.04042259	0.2140589	0.1342988	0.3439097	0.4034711	0.5721831	0.05672159	0.2657659	0.106777616	0.3036872	0.77427836	0.2810645	0.1233985	0.205325712	0.2074698	0.055929313	0.2261083	0.623233499	0.1862926	0.3085848	0.049220303	0.07978239	0.06128192	0.264633	0.24206956	0.7102591	0.1371084	0.48029553	0.320382942	0.1356474	0.1718194	0.3527553	0.2470888	0.2145935	0.116107068	0.210349892	0.6561142	0.9107591	0.4323078	1.15999064	0.06467105	0.6994286	0.247960785
AL136115.1	0	0.07384435	0.067333542	0	0.04152715	0.0454765	0	0	0	0	0	0.05034648	0.2287515	0.04435045	0.064593229	0.0319496	0.258419857	0	0.04593706	0.041402719	0.03718672	0.033833448	0.05611497	0.048646977	0	0.1571982	0.039699935	0.02970027	0	0	0.066942033	0.2291513	0	0.07620886	0.132898279	0	0.03464636	0.05690481	0.04982399	0	0.066105332	0	0.217482	0.1950257	0	0.09054397	0	0.08679117	0.074999744
AL031716.1	0.4044426	0.5762646	0.295568839	0.1749965	0.8101712	0.3548883	0.2862377	0.08420996	0.1358554	0.1119664	0.26454	0.2455578	0.3123969	0.2595757	0.189026601	0.1558296	0.378121885	0.5226932	0.1792412	0.726969244	0.4352951	0.132014285	0.2736928	0.427083747	0.2398477	0.6133697	0.348535467	0.2897178	0.2250087	0.2742294	0.391800349	0.3129428	0.03807384	0.371697932	0.432128367	0.3201791	0.371762	0.2775452	0.09720378	0.2665904	0.451387166	0.099301025	1.103167	1.902421	0	0.97155393	0.4579442	2.709194	0.292640511
AC099518.4	0.1847885	0.1371319	0.225073972	0.1865623	0.3393174	0.1351227	0.1453122	0.1282508	0.06896872	0.2131545	0.08057827	0.1121945	0.1019522	0.03294423	0.04798089	0.1661287	0.063986143	0.1530877	0.1023684	0.153773028	0.1657374	0.07539609	0.0416831	0.361357576	0.1217618	0.3503081	0.029489751	0.1544329	0.1223877	0.04640536	0.049725619	0.2723476	0.2029511	0.113218336	0.09871898	0.3521765	0.1029435	0.1056745	0.1110302	0.04060141	0.122760262	0.226851479	0.3877179	0.6374202	0.1412793	0.20177256	0	0.3223494	0.389977118
AC027277.2	0.09855384	0.2194111	0.040013151	0.08528564	0.04935526	0.05404908	0	0.05130032	0	0.06820944	0	0.1795112	0.05437449	0.1054215	0	0	0.102377828	0.0979761	0	0	0.04419663	0	0.03334648	0.057817212	0.06493962	0.0934155	0	0.03529895	0	0.1484971	0.039780495	0	0	0.045287334	0	0.0433448	0.0823548	0.1014475	0	0.1299245	0	0	0.05169573	0.09271567	0.4520937	0.21522407	0.929925	1.340973	0
AL137782.1	0.2565278	0.2695637	0.116649156	0.2841494	0.4213743	0.1744499	0.3933656	0.3364972	0.1148928	0.227256	0.2281958	0.2305117	0.266081	0.2085469	0.127887791	0.2490738	0.266481303	0.2499235	0.1193726	0.230549126	0.1518532	0.288879991	0.2256754	0.373224082	0.2501683	0.2042486	0.117902536	0.1911111	0.1100962	0.2705683	0.256792713	0.2438613	0.1545554	0.301771036	0.263124597	0.347495	0.3258317	0.2711014	0.2466156	0.2232008	0.265853243	0.314920674	0.355238	0.1834119	0.4471702	1.04199255	0.1936416	0.128878	0.658931453
LINC01572	0.0315758	0.06828893	0.06226794	0.01951771	0.09036	0.1039012	0.04788699	0.02817631	0.04545666	0.0312196	0.03540561	0.04929759	0.01493239	0.06272714	0.042165025	0.04866397	0.08434537	0.0313907	0.02998669	0.108107099	0.01213733	0.029447631	0.02136785	0.084681775	0.029723	0.07696163	0.021596029	0.04200664	0.007170191	0.03058535	0.080113497	0.04986162	0.03821806	0.087058038	0.101211884	0.03967801	0.06407973	0.01547758	0.09215131	0.03270669	0.050344107	0.033225722	0.1514319	0.2164244	0.1448469	0.31522717	0.1021509	0.1038681	0.089756638
AL606834.1	0.1925341	0.4000639	0.36479055	0.277689	0.3214002	0.4927528	0.378508	0.3674731	0.3233683	0.3109248	0.3778011	0.1948288	0.4957196	0.2402759	0.39993652	0.272002	0.333340983	0.1914054	0.6044024	0.192262325	0.3165881	0.366596555	0.434303	0.941260753	0.4651738	0.6691515	0.368710175	0.2988257	0.2040284	0.4109792	0.751243933	0.3547042	0.1208332	0.383383047	0.514284509	0.3387124	0.5362925	0.220208	0.3856138	0.2115163	0.153487082	0.315146964	1.077252	0.6943265	0.2944023	0.91099709	0	0.335861	1.451155229
AC025580.2	1.014957	0.7663014	1.307892535	0.7064706	1.187841	0.5263735	0.4879889	1.18297	0.7720379	0.6413724	1.551432	0.7970835	0.4382422	0.8319647	0.489834758	1.164672	1.03141842	0.8280442	0.7456084	1.211823266	1.038951	0.68419138	0.9033412	0.582486839	0.7778216	0.8051858	0.026408732	0.3319155	0.7803589	0.6773797	0.556630064	0.6097335	1.293002	1.409314806	1.390906232	0.6113558	0.797428	0.9236269	1.080473	0.6508345	1.011397976	0.352127668	0.08680253	0.3424944	0.3542525	0.32524533	1.020142	0.02309369	0.189583759
Z93930.3	0.1144751	0.2803423	0.139431673	0.1485951	0.2006499	0.09417096	0.5401192	0.1787635	0.1922653	0.1188429	0.2620677	0.1042555	0.1894759	0.2449045	0.089171427	0.2425866	0.327021301	0.142255	0.06341645	0.171470271	0.07700481	0.070060986	0.1355675	0.235051283	0.1697187	0.1085067	0.082209078	0.04100145	0.1819639	0.0646825	0.346552378	0.126538	0.1077657	0.315620674	0.18346705	0.276909	0.1674034	0.2749513	0.06878238	0.07545682	0.136888345	0.140532825	0.06004711	0.1884641	0	0.12499662	0.2160306	0.3594475	0.41415079
MIR3936HG	1.875697	1.844067	1.99827663	0.6297913	2.555003	0.4855336	1.345194	1.530929	0.5208502	1.007385	1.756871	1.612585	1.01003	1.187791	0.724701213	1.485863	1.73804012	0.909974	1.404851	1.655775435	1.103601	0.838778197	1.137305	1.681394147	1.305157	1.891688	0.423859684	0.7040639	1.073345	1.424419	1.047840801	2.653888	1.567997	1.661777281	2.733586272	0.5015678	1.91222	1.693929	1.59585	1.092955	1.256047591	0.184212611	0.4014245	1.806933	0.3785909	0.47515779	1.982234	0.7852823	0.380012704
AC005632.3	0.2071059	0.1613784	0.315321024	0.2240293	0.2074351	0.1987674	0.1526832	0.3234151	0.1159474	0	0.2709298	0.06287229	0.02856631	0.553845	0.080663525	0.1595936	0.16135636	0.2573647	0.3155121	0.232665277	0.2089732	0.105627372	0.2978227	0.212624893	0.1705841	0.04907698	0.049576972	0.1854474	0.2057533	0.2340444	0.146294213	0.05723247	0.2193384	0.118961295	0.082981172	0.3188042	0.08653221	0.1421246	0.1555495	0.1706436	0.185741613	0.06356225	0.1629539	0.2191919	0	0.62188839	0	0.2709603	0.936591008
AC108463.2	0.1560834	0.1389959	0.042246894	0	0	0.1141328	0.1841092	0	0.1747654	0.07201725	0.2041838	0.126355	0.05740996	0	0.081055096	0.08018418	0.108093096	0.05172282	0.172933	0.207817529	0.04666392	0	0	0	0	0	0.199270548	0	0	0.07839352	0.126003753	0.1725309	0.09795697	0.239077554	0	0.04576454	0.04347614	0.03570363	0	0	0.041476283	0.127741609	0.4912349	0.5384035	0	0.45447801	0	0.7623719	0.094113757
CRTC3-AS1	0.335979	0.1994646	0.109126774	0.0969155	0.112171	0.2211099	0.2377837	0.3497749	0.05015907	0.04650644	0.08790357	0.08159602	0.02471568	0.09583775	0.209371156	0.1553411	0.046535377	0.1113365	0.04963314	0.201302873	0.1406256	0.219334079	0.1667324	0.078841653	0.05903602	0.1273848	0.128682548	0.04813493	0.1068111	0.1687468	0.072328173	0.0990355	0.1686866	0.082340608	0.215386866	0.07880873	0.18717	0.1690792	0.1076656	0.1476415	0.124992266	0	0.07049417	0.1264305	0.2054971	0.14674368	0.3381546	0.1875487	0.121551309
AL080317.2	0.3576716	0.4998912	0.403377069	0.167656	0.3582402	0.2778862	0.09961382	0.1292911	0.08899602	0.2853652	0.2144521	0.2412897	0.2247437	0.2231809	0.185741086	0.3100703	0.52120161	0.2617426	0.4127948	0.29267836	0.2094091	0.320245546	0.1781699	0.373031562	0.2749587	0.6215432	0.242588224	0.4946352	0.1618752	0.2844331	0.284732467	0.3459414	0.2057664	0.346975498	0.4405406	0.06117494	0.3362423	0.3034022	0.1731196	0.2455844	0.257412479	0.146362576	0.3543823	0.6963344	0.2278803	0.30375772	0.2062429	0.7279194	0.14377703
AC012676.3	0.08950088	0.4383641	0.145350485	0.03872574	0.3585726	0.09816847	0.9501419	0.2329399	0.2505335	0.06194386	0.05854121	0.2173622	0.3950381	0.2872131	0.209152606	0.1379369	0.185947204	0.2224405	0.446232	0.26812366	0.08027363	0.182587607	0.06056667	0.262531183	0.1769232	0.2545036	0.042849408	0.1602823	0.1778327	0.2359989	0.180631685	0.1978642	0.2527658	0.411273286	0.23906893	0.1574529	0.3365543	0.09212877	0.3226597	0.05899495	0.107024395	0.109873785	0.1877882	0.2946965	0.4105652	0.19545401	2.364611	0.187353	0.971395434
AD001527.1	0.1696738	0.5036613	0.367403072	0.1957744	0.5098307	0.1240704	0.06671327	0.2944016	0.1899824	0.1957197	0.2959498	0.1373569	0.1248174	0.1209983	0	0	0.235009791	0.05622639	0.2506539	0.11295623	0.101454	0.046152751	0.114821	0.530880999	0.2981397	0.5360916	0.162465961	0.1215439	0.314656	0.2130483	0.22829176	0.5626601	0.1597293	0.311873199	0.362577363	0.1492479	0.1890466	0.1552495	0.2718628	0.2236827	0.045087674	0	0.1780024	0.5852829	0	0.61756247	0.8538626	0.2367865	0.409233432
AC009090.3	0.1138166	0.2702834	0.24645268	0.0328312	0.1139975	0.166452	0.1342531	0.1579868	0.04247985	0.02625762	0.09926102	0.1382078	0.1255906	0.2029131	0.059105663	0.1169412	0.157643736	0	0.1261033	0.265197236	0.1020825	0.061918204	0.1797169	0.133542411	0.04999776	0.07192167	0.290617577	0.5707184	0	0.08574725	0.33690207	0.04193671	0.1785764	0.313805157	0.648574965	0.03337166	0.1585148	0.1301761	0.2279558	0.07502278	0.060489304	0.186299267	0.1990057	0.6424457	0.6961442	0.16570349	0	0.2382533	0.205884253
AP001469.2	0.4946645	0.3426189	0.267780316	0	0.3853507	0.3014276	0	0.1144392	0	0.1521595	0.2157018	0.06674136	0.1819454	0.2939639	0.171254869	0.0423537	0.399667292	0.109281	0.1826882	0.219540569	0.04929624	0.179404028	0.0743883	0.451419003	0.108649	0.1041942	0.315767175	0.0393719	0	0.1242236	0.133111657	0.3037723	0.1552241	0.25256398	0.587251371	0.04834613	0.1837145	0.1885884	0.2641949	0.1811447	0.525791644	0.674737731	0.2306425	1.189257	0.2521292	0.48011523	0.8297793	0.8053775	0.099422738
AP002907.1	0.2997966	0.4805563	0.243436651	0.06485884	0.2402186	0.164415	0.0707254	0.1716588	0.08391998	0.1244942	0.09804629	0.382246	0.1488644	0.1603439	0.14011762	0.3118772	0.404857776	0.1192157	0.1992962	0.209561453	0.1209999	0.061160464	0.06086315	0.175877534	0.1284033	0.3978324	0.287061069	0.1288535	0.05956774	0.1016375	0.302526494	0.1988328	0.1411128	0.358181644	0.352350822	0.09229715	0.3256758	0.2057328	0.3242392	0.1185675	0.143397721	0.184019381	0.2358843	0.8884171	0.27505	0.88384849	0.1697276	0.6275669	0.271152921
NARF-IT1	0.3344935	0.4219883	0.316879177	0.1688523	0.3629441	0.1834436	0.06575899	0.05803807	0	0.07716803	0.0729291	0.2030881	0.15379	0.1490844	0.130278411	0.1288786	0.347472213	0.3048216	0.1853014	0.167010706	0.1250035	0.090985138	0.03772619	0.555992567	0.09183594	0.3698962	0.186832334	0.05990263	0.08861573	0.08400034	0.067507863	0.06162352	0.2624075	0.409882766	0.744564482	0.09807537	0.116464	0.2295432	0.0669935	0.1286151	0.044442727	0.342194688	0.5556114	0.4195716	0.2557357	0.1826186	0.1052061	0.3500991	0.302534729
AC009032.1	0.04973425	0.1328684	0.080769005	0	0	0.05455069	0.05866434	0.1553293	0	0.03442124	0	0	0.1646374	0.1063999	0	0.07664938	0.361647897	0.04944269	0.05510315	0.0993281	0.04460681	0.081168876	0.2355917	0.116707598	0.06554231	0	0.0476215	0.03562655	0.0790551	0.03746883	0	0.1099501	0	0.091415269	0.10627751	0	0	0.03412968	0.05976567	0.1639129	0.079295724	0.122110309	0.1565265	0.2807284	0.2281447	0.10861075	0	0.1041091	0.179929781
AC019080.1	0.191308	0.2342506	0.157770441	0.1008835	0.1736485	0.2065563	0.08462194	0.1587083	0.2008181	0.07654658	0.2072494	0.2649737	0.168219	0.124702	0.186276388	0.1197787	0.242203299	0.1040082	0.1887769	0.244767376	0.0938354	0.109766445	0.10721	0.143797236	0.1043915	0.1870004	0.251873971	0.07280316	0.07127196	0.1576397	0.164092463	0.1189503	0.1350716	0.175819187	0.178853297	0.163019	0.1049102	0.1723095	0.1903817	0.1418643	0.164424454	0.205498146	0.2665527	0.2362174	0.0548489	0.22847486	0.05641018	0.1877187	0.129772253
AC253536.6	0.6466202	0.806162	0.49880647	0.3916965	0.712413	0.2836965	0.1906812	0.3702444	0.1086023	0.223764	0.2960613	0.5888943	0.3567557	0.4841758	0.201476316	0.2989673	0.638124247	0.2571318	0.3223909	0.516566045	0.2029845	0.211063563	0.1750313	0.53108118	0.4260744	0.6129071	0.278618096	0.1389597	0.231263	0.4627937	0.574207149	0.3573792	0.5478499	0.98054251	0.829060759	0.1421945	0.3242021	0.6212323	0.5827829	0.3622895	0.515482004	0.396904548	1.424556	0.9124732	1.18649	0.77665699	0.9762109	1.015182	0.292419817
AC113143.1	0.1424283	0.06341782	0	0	0.1426547	0.07811079	0	0	0	0.04928756	0.09316026	0	0.07858108	0	0.110945845	0.05487688	0.295909338	0.21239	0	0	0.1277444	0.174337802	0.04819176	0.250669309	0.04692481	0	0	0.05101343	0.1697977	0.05365138	0.057490084	0.07871841	0	0	0	0	0.1190177	0.04887008	0	0	0	0.17484898	0	0.2679822	0	1.24415243	1.075129	0.1490732	0.128820159
LINC00571	0.05435873	0.0161359	0.088279225	0.04704047	0.07259353	0.1788691	0.1068653	0.1509088	0.1825951	0.02508124	0.189628	0	0.159952	0.03876447	0.197601772	0.01396276	0.188226354	0.05404007	0.1003781	0.090470015	0.06500603	0.059144185	0.1471417	0.106299608	0.1552128	0.06869948	0.069399379	0.01297975	0.01440099	0.1092075	0.19015951	0.1001447	0.06823038	0.233135981	0.116159612	0.06375313	0.1059892	0.124344	0.1088715	0.03583083	0.086668952	0.044488202	0.2090989	0.5454785	0	0.07913987	0	0.1896493	0.262213814
AC005104.1	0.7759443	1.079681	0.669450789	0.5455773	0.5343097	0.7447034	0.3432262	0.1514636	0.1629035	0.5370336	0.1268834	0.7655626	0.4816202	0.8818916	0.52887533	0.4858218	1.158699291	0.43391	0.4298545	0.774849068	0.2609801	0.118723254	0.5579123	0.967326435	0.4154226	0.5516164	0.464363493	0.4516189	0.1927192	0.3288271	0.743859261	0.8577101	0.3195791	1.782804563	2.435365978	0.4265835	0.8105054	0.5657652	0.407948	0.575401	0.579917254	0	0.3561391	1.779323	2.002202	1.58861657	0	2.740991	0.526355671
AL731571.1	0.4936316	0.8193961	0.676604095	0.2289656	1.13518	0.3378565	0.1164533	0.1850044	0.1414951	0.2350512	0.1963093	0.2541533	0.4619027	0.3421636	0.344528955	0.1978014	0.656364854	0.3729608	0.1793898	0.583634933	0.2514762	0.215909509	0.2057738	0.898893614	0.2029662	0.4641518	0.306284852	0.2715704	0.1537919	0.1844587	0.551525639	0.5238226	0.1784448	0.802081408	1.362860265	0.1945246	0.4553941	0.3577203	0.4271021	0.2889372	0.437594648	0.252094348	0.4847189	1.318867	0.6883851	0.32771314	0.6707179	1.000257	0.150013306
MCCC1-AS1	0.4483234	0.3992421	0.159268031	0.2182309	0.112259	0.2766041	0.1652571	0.3500492	0.09412202	0.1357502	0.2565865	0.2722	0.09275649	0.1498639	0.043653202	0.04318416	0.291074218	0.1671357	0.1552252	0.251825947	0.1507885	0.022865219	0.1137703	0.361640994	0.1477058	0.2655931	0.295128798	0.06021585	0.06680931	0.1477692	0.294063661	0.2168101	0.1055118	0.463529186	0.389197967	0.04929409	0.0936584	0.2884293	0.1683595	0.1292876	0.111687767	0.206390365	0.1763737	1.054413	0.3856093	1.16263198	0.2115124	0.4692396	0.050686102
AC090578.2	0.07253963	0	0.058902608	0.03138685	0	0.03978232	0	0	0	0	0.1897884	0.04404252	0.08004367	0.07759453	0	0.02794914	0	0.03605719	0	0.036218622	0	0	0	0	0.0238991	0	0.069458093	0.07794438	0.02882635	0.02732498	0.20496042	0	0	0.033333317	0.038752629	0	0.03030824	0.04977968	0.1307564	0	0.028914092	0.08905168	0.3044012	0	0	0.07920683	0	0	0
RDH10-AS1	0.03947599	0.0803526	0.027475486	0.01464059	0.01694517	0.05567012	0.01330404	0.04109694	0.02525768	0.01561226	0.02950933	0.07532766	0.06222811	0.03016204	0	0.03911115	0.123023081	0	0.006248214	0.028157334	0.02023208	0.046019186	0.02671403	0.086018504	0.01114788	0.09621723	0.032399158	0.04847685	0.01344623	0.0594809	0.086499814	0.06233686	0.02654451	0.129571102	0.090382018	0.004960534	0.04712488	0.01548003	0.02710761	0.02602079	0.022478596	0	0.06507868	0.1591607	0.02586961	0.13547056	0	0.09444048	0.214225789
SREBF2-AS1	1.111575	0.9515644	0.908428371	0.9991603	0.811662	1.305749	0.3045286	0.664467	0.5861764	0.6402765	0.9193849	0.9579138	0.7121985	1.258075	0.703869543	1.077617	1.065308266	1.20487	0.921692	1.031231045	0.5724565	0.848552844	0.9220765	0.57217569	1.129382	1.196368	0.583678034	0.9298302	0.7238606	1.1454	0.903146339	0.7768604	0.8236382	1.133622734	1.172341562	0.8894458	0.9048971	1.067931	1.215129	0.836696	0.931877294	1.426227161	0.7673936	0.9512739	1.480384	1.34686056	1.705226	3.032435	1.14158192
PSPC1-AS2	0.1710276	0.6599839	0.416626289	0.3946729	0.1712995	0.5002415	0	0.1780503	0.255331	0.3945626	0.6711999	0.4845849	0.2516266	0.4878549	0.26644707	0.3953763	0.651433389	0.283375	0.5053077	0.797002333	0.05113174	0.279125948	0.3086323	0.668895939	0.3756481	1.188812	0.655048928	0.2041894	0.1359285	0.3865468	0.414203827	0.2520664	0.2683396	0.366755141	0.487293691	0.40117	0.4287487	0.4303426	0.3425399	0.1127337	0.409026744	0.419916567	0.4186529	1.233538	0.5230339	1.49397559	0	0.7160271	0.515623241
AC124067.4	2.315642	2.824399	3.599669818	1.489272	5.342566	1.27489	6.546931	3.902188	1.311536	1.802217	4.502629	2.067888	3.35058	1.811974	1.305467443	3.318863	3.809475121	1.907939	2.745314	5.290567817	3.951781	3.110160001	2.048727	6.237405428	3.253532	6.097924	0.362355775	3.530562	1.518164	5.063977	3.906063382	4.252813	2.850017	2.616728446	3.542762367	2.076506	4.781096	3.555355	5.966041	3.100248	4.230755166	15.994602606	3.54471	7.010088	12.81312	10.60582417	6.325367	12.01465	1.092020234
AC010226.1	0.4751703	0.7052499	0.500164383	0.2741324	0.4054182	0.8107362	0.7058023	0.7328617	1.064089	0.2679657	0.506492	0.7693339	0.5825839	0.4518066	1.370882571	0.461092	0.438762122	0.5248719	0.7799494	0.685388354	0.3156902	0.459557117	0.3572837	0.557523118	0.5102399	0.4337148	1.078482307	0.3403827	0.3776536	0.2386561	0.667744027	0.4085214	0.1988092	0.339655007	0.376072306	0.5727706	0.411774	0.3743897	0.6556068	0.3828133	0.406862581	0.172839222	0.1477021	0.3476838	0.08073101	0.15373148	0.06642322	0.3315594	0.604862469
AC133540.1	0	0.01873284	0.085405891	0.01820376	0	0.02307296	0.04962577	0.04379909	0.0235536	0	0.08255517	0	0.04642376	0	0	0.01620995	0.109259949	0.02091246	0.02330663	0	0.05660118	0	0	0.024681538	0.05544403	0	0	0.01506874	0	0.04754386	0.03396372	0	0.01980288	0.01933267	0.044951528	0.01850342	0.07031273	0.04330685	0	0.01386584	0.016769606	1.136260988	0.02206834	0.03957931	0.6754785	0.04593841	0	0.1761375	0
LINC01772	0.1981707	0.1352979	0.13409646	0.08002921	0.105859	0.2246076	0.07791782	0.1444155	0.1109451	0.06400547	0.08641368	0.1363622	0.2113819	0.09185805	0.216113617	0.0407222	0.19899789	0.05910268	0.1244194	0.224276421	0.05924664	0.102417862	0.08046315	0.10075696	0.1175217	0.1001806	0.284628348	0.09937007	0.0682505	0.06469579	0.117318749	0.1095265	0.08084092	0.212480636	0.176446868	0.08134664	0.09383879	0.05893024	0.261956	0.05660424	0.089522306	0.24327986	0.06929936	0.2485751	0.1515106	0.18753345	0.09972694	0.8988034	0.107542006
AL109614.1	0.2046345	0.6833687	0.249246595	0.08854237	0.3586796	0.56113	0.06034447	0.3195557	0.3436914	0.1770353	0.4684694	0.06212203	0.1693525	0.1641708	0.159401907	0.1576892	0.584579843	0.2034349	0	0.459777684	0.1835373	0.041746761	0.2077191	0.240100118	0.1685485	0.290948	0	0.293175	0.08131921	0.1927096	0.908590309	0.7916931	0.2408011	0.65823357	0.655927545	0.2249999	0.4274981	0.3510715	0.3073867	0.2360502	0.081566723	0.502430005	0.9123864	1.780738	0.9387147	0.33516397	0	2.248906	0.555248703
AC009107.2	0.1485994	0.1654139	0.180995361	0.1285936	0.1860445	0.1222427	0.04382033	0	0.1663855	0.1028461	0.2429917	0.1804446	0.2869503	0.1986931	0.231505715	0.200391	0.192956479	0.1477283	0.1234807	0.333876689	0.2332387	0.060630478	0.05027979	0.130765099	0.1468738	0.5634072	0.249001845	0.1596711	0.05905155	0.08396394	0.419866926	0.1642582	0.06994501	0.102426293	0.238157402	0.06535525	0.248349	0.20395	0.1785719	0.146925	0.118462589	0.182424759	0.1558935	0.7339321	0.3408332	0.24338597	0.140214	0.5443626	0.134401621
AP002449.1	0.04522249	0.1610866	0.146883717	0.03913423	0	0.049602	0.3200548	0	0.05063526	0.06259728	0	0.2196551	0.2495032	0.09674761	0.070452952	0.1045439	0.422794513	0.04495739	0.3507304	0.180634646	0.1216806	0.073805455	0.1224111	0.689781298	0.08939473	0.5143765	0.043301406	0.06478921	0	0.1022093	0.073014833	0.349915	0.1702881	0.249366967	0.144954452	0.1193354	0.3023151	0.1241341	0.1630317	0.02980863	0.07210223	0	0.1423268	0.2127179	0	0.09875788	0	0	0.327214074
AL390195.3	0.2331093	0.4246141	0.206493966	0.07335493	0.1698036	0.1394643	0.08748904	0.2095883	0.3677877	0.1760026	0.1663346	0.2830652	0.3741438	0.1246767	0.2476127	0.1959617	0.396252297	0.1158714	0.5869862	0.359751353	0.1425522	0.242102322	0.1649192	0.24864545	0.2862576	0.160695	0.60874542	0.1669851	0.1852695	0.3113265	0.479017728	0.3747977	0.1097234	0.379782317	0.532096768	0.270289	0.2479193	0.2399538	0.2673945	0.09079623	0.25340922	0.130077961	0.1667398	0.9868513	0.09721243	0.41651124	0	0.4214284	0.115002079
AL161891.1	0.1757005	0.1688178	0.105125146	0.1960595	0.194504	0.1267868	0.1090782	0.06257621	0.1553135	0.1024024	0.06048585	0.1179059	0.1224482	0.1632146	0.093643463	0.1033262	0.158502343	0.1149148	0.1434394	0.355522179	0.0912342	0.079234199	0.1564465	0.195301455	0.1066335	0.1227136	0.05312735	0.08611542	0.0698212	0.1393362	0.302343777	0.1635496	0.06964327	0.182722085	0.177847482	0.1748845	0.1468211	0.1427837	0.1389075	0.07314559	0.213787155	0.363275534	0.2667861	0.2522882	0.5302544	1.28236127	0	0.2806859	0.09200249
AL136988.2	0.149376	0.06651138	0.101078516	0.02154428	0.1496135	0.08192108	0.02936624	0.1036731	0.1672551	0.01723061	0.03256822	0.03023128	0.0824143	0.05326175	0	0.0191846	0.10344798	0.1485004	0.02758358	0.099443463	0.08931723	0.040631574	0.05054257	0.17526472	0	0.09439197	0.071515214	0.05350189	0.03957346	0.07502469	0.040196319	0.1926361	0.07031058	0.183042884	0.186201654	0.08759577	0.06241174	0.08542331	0.05983508	0.0656413	0.079387821	0	0.2350624	0.1873696	0.2284097	0.3262107	0	0.4690352	0.04503469
FTX	0.1887663	0.255264	0.227080503	0.111927	0.2590909	0.3335759	0.1731804	0.1855997	0.2505009	0.1040328	0.141761	0.1995057	0.3548707	0.1720063	0.266852621	0.118524	0.214247143	0.135532	0.1936518	0.216425757	0.1254112	0.125512603	0.1584937	0.209177243	0.1082592	0.1391635	0.361494712	0.2178553	0.1194658	0.1264115	0.24269216	0.1700174	0.09872376	0.276288189	0.291327246	0.1475929	0.1606603	0.1871122	0.2562458	0.1728142	0.13097631	0.171655391	0.5024147	0.7202021	0.1924273	0.19848208	0.1583238	0.4244162	0.284551378
MCF2L-AS1	3.22134	2.010755	2.322392485	1.172378	4.342153	1.122733	1.562515	3.792405	1.449505	1.58357	4.883587	2.705275	2.557969	1.996642	1.4539827	2.853521	2.032818187	1.79577	1.801223	4.509523632	2.079166	3.120042671	1.670602	1.165682698	2.06311	1.540962	0.144135298	1.164568	0.6699697	2.245446	4.1316961	1.797035	5.781663	2.158145018	3.023684726	2.171502	2.792487	2.086656	5.57147	2.262274	4.488059992	19.070817553	2.810955	4.446641	18.6441	8.41550293	10.90833	4.285436	5.772662892
SNHG10	1.168205	1.56047	1.163364354	1.087228	1.600557	1.414307	2.66493	1.709527	1.27101	0.6254578	1.340789	1.271346	0.7661352	1.709373	1.322052368	1.095534	1.293671505	1.018926	1.306526	1.683802798	0.7018061	0.791406974	0.7234214	1.35773839	0.6390459	1.107298	0.622605202	0.8920924	0.569339	0.8801033	1.254466157	0.6456529	0.7884907	1.873778009	1.872260025	1.483195	1.289308	1.142002	1.695194	0.7627637	1.124572359	1.028237858	1.410536	1.503352	4.246659	4.66908977	1.871803	1.084287	2.771057385
STX18-AS1	0.3088784	0.2906919	0.242260724	0.1214975	0.2953072	0.2078947	0.1738893	0.270404	0.2200855	0.1700489	0.266316	0.1449141	0.1200655	0.2966113	0.185921038	0.3002279	0.291693829	0.1954067	0.1672223	0.234836871	0.2581454	0.180446904	0.2137735	0.242979982	0.1734612	0.2195807	0.191569901	0.1005734	0.07253082	0.1533725	0.232351443	0.232791	0.2676453	0.229032147	0.26626806	0.1204101	0.2375775	0.2745911	0.3838332	0.2406167	0.21825476	0.180975995	0.3461337	0.4887043	0.4025314	0.20695978	0.3046963	0.6686203	0.273017736
AC004148.1	1.183485	1.684303	1.49089247	0.612578	1.528791	1.006936	0.1826525	0.6333128	0.3715343	0.4822703	0.7523965	1.343092	0.7811073	0.9465091	0.620334974	0.673332	1.597078275	0.8246827	0.7107681	1.214949745	0.872986	0.640827857	0.5838215	1.518373073	0.7652521	1.67743	0.900213439	0.570466	0.3692093	0.6249638	1.026841731	1.13703	0.6663905	1.128327625	2.304461648	0.4572675	1.025929	0.8652879	1.076615	0.7144842	0.723031337	0.597445793	1.357613	2.091485	2.790594	2.27051398	1.836818	2.083794	1.140437286
AC009120.2	1.287298	1.256373	1.076969059	0.3657039	1.263297	1.169506	0.4754712	0.4602558	0.3931029	0.5129673	0.8334976	1.018428	0.6600143	0.8693199	0.506440695	0.7715387	1.242693568	0.5687784	0.9220294	0.863479628	0.4898225	0.583593632	0.4355675	1.167129075	0.6297489	1.072281	0.715911324	0.605446	0.4702184	0.4898109	0.797781724	0.8983258	0.7895385	1.10539831	1.750532748	0.4174747	1.010514	0.9458591	1.046923	0.5656859	0.684151092	0.303294303	0.7502701	2.782946	1.312265	2.25750269	1.226926	1.946181	0.399862148
AC129510.1	0.5407143	0.5847009	0.689956489	0.1002683	0.8510447	0.7201674	0.09111471	0.04020836	0.172981	0.1069229	0.4547228	0.4689933	0.4687963	0.7023353	0.180511889	0.1488103	0.682057695	0.1919802	0.5562937	0.732790819	0.3810466	0.220618467	0.3136372	0.317213353	0.1017972	0.2928702	0.443780895	0.4426679	0.1227847	0.2036819	0.249434457	0.5550003	0.2545116	0.851891478	0.784059938	0.1698648	0.4518385	0.3445561	0.3248883	0.4073309	0.461844011	0	0.891402	1.562384	0.1771718	0.50606741	1.311948	1.536125	0.139729253
AC012184.3	0.2416464	0.2025333	0.30009863	0.1107073	0.2705048	0.187093	0.2682688	0.355156	0.2069062	0.1278927	0.5764446	0.2071283	0.1568495	0.2432805	0.155015183	0.2300244	0.206724461	0.1978363	0.3622265	0.283888667	0.2422315	0.208789171	0.1827644	0.08339021	0.2622562	0.2155742	0.095274579	0.2749245	0.1242706	0.2463054	0.195077429	0.09427417	0.1873395	0.313527699	0.212625496	0.2375629	0.2969524	0.2341097	0.5466101	0.1592824	0.339951494	0.383902502	0.1342101	0.3075664	0.717264	0.0931258	0.4828457	0.4165746	0.128563885
AC079414.3	0.668629	0.9631946	0.670679139	0.3743961	0.7090856	0.6902414	0.3943428	0.4913535	0.3743293	0.476371	0.8489549	1.050717	0.4556982	0.6310784	0.27573605	0.4243141	0.755858325	0.7233602	0.8933283	0.667685309	0.4938669	0.545618674	0.306084	1.17676592	0.3757859	0.671049	0.64022519	0.436703	0.312594	0.5333636	0.301638342	0.4999703	0.3332334	0.614495114	1.008563822	0.2767705	0.72306	0.5802986	0.7798597	0.6999832	0.501672761	1.062247657	0.5157716	0.8325272	0.5412681	1.3313287	0.9649039	2.593463	0.747038736
AC011472.4	0.2182837	1.16632	0.319045794	0.3400135	0.7433444	2.011154	0.4119647	1.681627	2.541869	0.4834397	0.5711047	2.014474	2.215954	0.2334947	1.156231956	0.2018486	0.816312013	0.2170041	4.836957	0.087190246	0.3915587	0.676875688	0.7976668	0.256114942	0.2588988	0.6620895	3.469580267	0.594187	0.9021298	0.1644508	1.339249667	0.2412856	0.08219607	0.320977441	0.419806988	0.2688084	0.218886	0.2396724	1.259096	0.2014359	0.243620364	0.214376957	0.3663974	0.4517764	0	0.19067713	0.1647729	0.09138703	0.078971217
AC141002.1	0.2304888	0.6841851	0.12477219	0.06648612	0.3847587	0.5056204	0.09062484	0.07998437	0.0860255	0.2126961	0.6030374	0.2798831	0.1695549	0.1643669	0.119694263	0.3552246	0.558674709	0.3818961	0.170247	0.383605833	0.2067262	0.250779825	0.1559755	0.360580463	0.2531249	0.2912956	0.147131659	0.27518	0.1221245	0.2315278	0.186070058	0.2547768	0.2893066	0.211827854	0.492533408	0.06758061	0.192604	0.2108945	0.1846523	0.1012852	0.244992522	0.37727271	0.08060086	0.7227834	0	0.67112882	1.159906	2.251593	0.416934062
ODF2-AS1	0.105334	0.1407034	0.085531796	0.09115296	0.2110028	0	0	0	0.0589708	0	0	0.1918609	0	0.05633706	0.082050859	0	0.05471051	0	0.05835248	0	0.04723718	0	0.03564059	0.061794809	0	0.09984212	0.050429647	0.07545475	0	0.03967829	0.127551711	0	0.04958019	0.242014624	0.281361222	0	0.08802048	0	0	0.0347157	0.209929096	0	0.1105044	0.1486412	0	0.5750766	0.3975601	0.3307447	0.190539891
AL133410.1	0.5403898	0.6416392	0.420516357	0.2922735	0.4059366	0.2716647	0.2124734	0.234408	0.100845	0.1558357	0.5007364	0.4374644	0.2236094	0.1685969	0.245549261	0.3296648	0.537967528	0.2686109	0.4490444	0.49465811	0.2827284	0.220486043	0.1676081	0.317022949	0.3115669	0.7256383	0.23715707	0.1612925	0.1968489	0.2714129	0.345363228	0.4728893	0.2543589	0.993276828	0.745784566	0.2970849	0.3386755	0.3399345	0.5411555	0.4155674	0.305146936	0.331698801	0.2362147	1.948782	1.239458	3.58951697	0.5948785	1.602537	0.570218643
AL354696.1	0.7332049	0.7681596	0.490301987	0.5225247	0.8639653	0.5203719	0.9157303	0.6286095	0.3380439	0.4477531	1.12842	0.5237249	0.3807309	0.7381628	0.268770217	0.4320588	0.582441267	0.5145224	0.6212132	0.473757064	0.3868317	0.774289016	0.262679	0.354232216	0.3694503	1.471717	0.412975179	0.3707455	0.411341	0.7148479	0.522269077	0.5720944	0.7308339	0.396378077	0.691231493	0.4173136	0.5766493	0.5919474	0.6737767	0.5401539	0.30944478	0.741261169	0.5882079	0.689771	0.5935435	1.13025115	0.8139183	1.986243	1.87242822
AC092902.2	0.1149354	0	0.466641301	0.1491927	0.748268	0.8824635	1.626874	1.376031	0.5791153	0.1193208	0.1503552	0	0.06341261	0.9835574	0.089530025	0.7528284	0.358185164	0.1142617	0.7640577	0.860799149	0.4123439	0.281370929	0.7388972	0	0.7194718	0.435772	0.055026451	0.4116633	0.1826957	0.08659016	0.278356817	0.3176172	0.9196925	1.003484767	0.061401618	0.05054957	0.960438	0.6309874	1.519298	1.136404	0.641381228	0.141097971	0	0.4325074	0.2636203	0	0	0.2405953	0
AL158212.2	0.2329941	0.3319785	0.151354091	0	0.2800374	0.1022233	0.05496594	0.09702452	0.156529	0.2257584	0.1219184	0.2263403	0.05141936	0.04984605	0.145194345	0.1436343	0.24203454	0.04632565	0.3614048	0.093066111	0.08358928	0.076051708	0.1261367	0.109349945	0.1228206	0.2650157	0.044619275	0.1669026	0.03703559	0.1404266	0.263329583	0.2575461	0.08773537	0.128478198	0.14936611	0.04098911	0.155758	0.1918682	0.1679935	0.03071585	0.074296645	0	0.3910894	0.3945455	0	0.30529066	0.5276314	0	0
HIF1A-AS3	0.2010831	0.1790691	0.261249089	0.1044069	0.4430861	0.1764454	0.09487554	0	0.1350907	0.1948384	0.0526102	0.1465054	0.2218847	0.08603821	0.06265422	0.1549525	0.083554138	0.03998086	0.2673485	0.321278882	0.1803521	0.06563562	0.1088609	0.141559966	0.07949925	0.457438	0.115524576	0.05761742	0.1278527	0.2423875	0.259730063	0.4000904	0.1135786	0.295684659	0.300787287	0.1061256	0.1680316	0.4967694	0.1933133	0.2120719	0.16030233	0.098742107	0.5062883	0.2270055	0	0.52695574	0.3035778	0	0.218245034
MRTFA-AS1	0	0.01537557	0.014019912	0.0149413	0.02593983	0	0	0	0	0	0.01129329	0.01048294	0.01905188	0.01846893	0	0.01995724	0.044839262	0.03432912	0.009564825	0	0.007742865	0	0.02336805	0.050645363	0.01706528	0.03273117	0	0.01855221	0.006861206	0	0.02090759	0.05725552	0.008126918	0.007933947	0.036895374	0.01518726	0.01442784	0.01777273	0.01037415	0	0.00688209	0.042391899	0	0.03248596	0	0.16967423	0.09774887	0.07228519	0.015616137
AC018690.1	0.7875648	0.8233173	0.695116634	0.5333759	0.8231132	0.4506968	0.2423418	0.07129597	0.3067235	0.2132907	0.5375317	0.2910606	0.4156261	0.6593056	0.373423157	0.3166379	0.78255257	0.5446594	0.5311381	0.376129809	0.6756577	0.419134811	0.301237	1.205294919	0.3835691	0.4543933	0.229511286	0.6377494	0.2721465	0.7481196	0.746360889	0.7191543	0.2578803	0.975558631	1.060992492	0.6023958	0.4292053	0.4934629	0.6995256	0.2934198	0.464057321	0.420363762	0.143691	1.224113	0.6283091	2.46768491	0.6461939	1.863653	0.433584783
AC073957.3	1.129184	1.166567	0.901450456	0.3705534	1.378778	0.6436223	0.3703979	0.3929507	0.1740241	0.6651632	0.5352649	0.7318045	0.9449962	0.5632205	0.261899833	0.4888411	0.94564664	0.4761438	0.4955126	0.807683842	0.5177637	0.641904322	0.485098	1.246731762	0.5225055	1.046259	0.258155319	0.3771733	0.6327508	0.6165224	1.054966019	1.192075	0.719617	0.889093974	1.447099301	0.223202	1.195381	0.8358389	0.6975285	0.5707748	0.897650354	0.443901147	1.287765	2.921305	0.6111091	1.51696663	1.484467	2.848427	0.286881235
AL008718.3	0	0.1783997	0.216893714	0.057787	0.2006499	0.07324408	0	0	0	0.09243336	0	0	0.07368506	0.07143047	0	0.05145776	0.346840774	0.06638567	0.07398586	0.066682883	0.05989263	0	0.09037831	0.156700856	0.08800229	0	0	0	0.05307281	0.1006172	0.161724443	0.2214415	0.06286335	0.36822412	0.356741487	0	0.1116023	0.04582522	0.08024611	0.04401648	0.053234356	0	0	0	0	0.29165878	0	0.1397851	0.12079398
AC114763.1	0.1959067	0.1308445	0.10605161	0.084766	0.1144606	0.1432527	0.07702767	0.1699592	0.1645164	0.05649488	0.1067831	0.1982417	0.1261008	0.1397056	0.203471131	0.1383834	0.135672065	0.08114928	0.05426381	0.081512588	0.1464245	0.079932488	0.1215254	0.268169705	0.1183306	0.09284633	0.125056307	0.093557	0.06487576	0.1475924	0.158152464	0.09022941	0.1075811	0.19504941	0.20931732	0.1005216	0.09549519	0.1344392	0.2158028	0.1291329	0.078087868	0.280584007	0.1883961	0.0767923	0.1497797	0.14260849	0.06161727	0.06834887	0.059063013
MAP3K5-AS1	0.04244646	0.1511981	0.172333867	0.2571235	0.1700557	0.1862285	0	0.1325681	0.1901078	0.264396	0.2221088	0.1030857	0.09367487	0.09080864	0.132256235	0.1308352	0.132280263	0.08439525	0.1410859	0.084773091	0.1903518	0.207824469	0.2010694	0.09960589	0.1957833	0.1609336	0.0406433	0.1216241	0.1349416	0.2878051	0.137065469	0.1407579	0.1997934	0.429108702	0.136056258	0.2613563	0.2837571	0.174771	0.05100793	0.1119152	0.338380761	0.104216917	0.08905996	0.279524	0	0.6488686	0.3204098	0.4442676	0.153563833
Z84485.1	0.102562	0.2609537	0.154664639	0.0887542	0.2054501	0.1928477	0.1382602	0.1982934	0.06562164	0.101405	0.05750083	0.1957077	0.09700439	0.219418	0.091304715	0.1580664	0.10654152	0.1165266	0.1298672	0.160941395	0.05256469	0.047824724	0.0396602	0.051573111	0.1351614	0.1111025	0.098205102	0.2204073	0.08151375	0.08830657	0.130109139	0.08097827	0.09655089	0.175051179	0.250474952	0.07732736	0.0734607	0.1608738	0.2288907	0.04828876	0.046721062	0.143894854	0.4764982	1.364593	0.06721146	0.31996743	0.2764986	0.1226822	0.212029352
CD44-AS1	0.4382036	0.5528262	0.207563959	0.09480218	0.2194501	0.1201602	0.08614764	0.1140493	0.1226633	0.02527352	0.1433113	0.04434264	0.1611782	0.1171849	0.056890459	0.140698	0.417272495	0.1452116	0.2022952	0.072930854	0.06550437	0.148993976	0.07413485	0.942607702	0.04812391	0.2769046	0	0.0261585	0	0.05502237	0.147397917	0.2018249	0.06875345	0.302044146	0.351150309	0.1284837	0.03051477	0.1754161	0.1755298	0.07221102	0.203777852	0.179317012	0.4597133	1.408504	0	2.07341075	0.1378253	0.3057651	0.528447942
AC087683.2	0.1972588	0.05855449	0.106783561	0	0.1317149	0.0721207	0	0.06845288	0.1472461	0	0.08601607	0.07984395	0.1451098	0	0	0.1013371	0	0.06536749	0	0.262640558	0.1179481	0.214624451	0.04449607	0.077148734	0.04332628	0.1246495	0.125919426	0.09420271	0.1045176	0	0	0.07268172	0	0.181288255	0.281015993	0.05783739	0.1648359	0.04512237	0.07901535	0.08668276	0.052417879	0	0.06898049	0.2474314	0.3016269	0.28718549	0	0.1376412	0
AC092168.2	0	0.0266231	0.048551522	0.02587117	0.05988713	0	0	0	0	0.0413823	0.03910912	0.03630283	0.1319548	0	0	0.1151879	0.093168107	0.02972078	0.03312337	0	0	0.073187836	0.06069338	0.035077388	0.03939851	0.1133494	0	0.1284941	0.02376063	0	0.04826922	0.06609273	0.02814384	0.054951159	0.063885086	0.02629706	0	0.04103178	0	0.01970612	0.071498864	0	0.1881811	0.2531254	0.1371414	0.26115054	0.6770166	0	0.432634507
AC015813.1	1.206021	2.059301	1.224869183	0.5808727	1.370475	1.593853	0.2392702	0.6988035	0.2725522	0.3803334	0.7381813	1.285334	0.7162614	0.8048096	0.775685551	0.693458	1.65126524	0.714971	1.189107	1.174855567	0.648349	0.74036573	0.6214597	1.579478298	0.515204	1.307447	0.861677117	0.6499209	0.3546802	0.6779717	0.777095411	0.9498896	0.5832923	1.593082501	2.78600861	0.2822409	0.8105472	0.8124356	1.068121	0.7195922	1.026116951	0.516153467	0.3985249	2.383656	2.233243	2.40016312	1.78177	3.728959	0.880640492
DLEU1	0.622419	0.5768361	0.524507658	0.4337171	0.5382335	0.3413482	1.203711	0.9512448	0.686788	0.2867681	0.8142303	0.5580652	0.3394103	0.4954732	0.608867652	0.5451604	0.515000142	0.3777377	0.4991657	0.635994964	0.5274161	0.476903973	0.4407917	0.36726887	0.4041665	0.5453772	0.237351793	0.3253242	0.261722	0.5207177	0.479098596	0.3360034	0.5654996	0.58865507	0.543233542	0.5427156	0.5080179	0.5997197	0.8805939	0.5521956	0.569751855	1.13282126	0.6434802	0.7064023	0.6391018	0.94436441	0.08877735	0.4582928	0.386210382
AL035461.3	0.6545179	1.165726	0.730774526	1.026602	1.434034	0.8525107	0.627283	0.5110452	0.5954475	0.7927395	0.9632487	0.546413	0.7673652	0.9189176	0.637303424	0.9456837	1.827268397	0.6506809	1.087762	1.102939978	0.5136593	0.734392445	0.5259707	1.967881641	0.8356019	0.7754913	0.979239809	0.3516422	0.390146	0.8321083	1.387003145	1.266105	0.6931764	1.165457449	0.917860444	1.187433	1.196423	0.7860249	1.22896	0.7010716	0.913111442	0	2.317429	1.231491	7.693788	4.28805207	1.080772	4.452851	1.479956784
LINC02657	0	0.02738704	0.074917018	0	0.06160556	0.03373221	0	0	0	0.06385461	0.04023133	0.03734452	0.1018059	0.09869089	0	0.04739725	0.03194717	0.0305736	0.06814766	0.030710481	0	0.10038389	0.02081165	0.036083913	0	0.05830092	0.117789764	0.4185736	0	0.06950817	0.049654277	0.06798922	0.02895141	0.028263975	0.098577346	0	0.02569895	0.02110458	0.07391392	0	0	0	0	0.02893208	0.5643063	0.53728821	0	0.06437738	0.166893261
AP002812.5	0.09031795	0.2949107	0.22001613	0.05210569	0.09046153	0.1320862	0	0	0.03370943	0.04167291	0	0.07311553	0.09966111	0.1932234	0	0.04639871	0.093822378	0.08978849	0.2001359	0.090190473	0.02700215	0.04913453	0.0814928	0.211942309	0.03967519	0.2282907	0.057654119	0.3234911	0.07178247	0.09072508	0	0.1996706	0.02834148	0.027668526	0.225168012	0.02648173	0.05031508	0.1032998	0.07235675	0.1587561	0.024000321	0	0.03158377	0.2832255	0	0.06574612	0.7953994	0.7562534	0.217836336
Z97989.1	0.5046763	0.5440416	0.424179063	0.09194363	0.2837774	0.6992223	0.2088751	0.5069641	0.5948231	0.134813	0.3243101	0.6880893	0.5275741	0.3693673	0.786244472	0.1637466	0.367900499	0.3784888	0.5885864	0.45091511	0.2541169	0.339578257	0.2576398	0.34281953	0.1983596	0.3356939	1.220809897	0.4312858	0.1759229	0.3001685	0.235873197	0.2055263	0.06668033	0.439404991	0.482463022	0.2102787	0.3625346	0.3584815	0.5532706	0.2626262	0.239983381	0.173910097	0.241503	0.4164737	0.1624624	0.52205838	0	0.3892159	0.080080272
AC018755.4	0.6137907	1.387509	0.53674028	0.776306	0.04728973	1.398252	0.3341542	0.2949203	1.638843	0.7189035	0	0.9173261	0.3125935	1.010096	1.176905707	0.7276626	0.245233234	0.4693789	1.726282	1.744477101	0.6775518	0.269698787	0.6390184	0	2.862207	0.4475302	0.180835827	0.2029301	0.3752505	0.4979888	0.190578364	1.461319	0.2666846	0.347136395	0.252233518	0.664493	0.355087	0.3240065	0.3971652	0.6846793	0.263474888	0.231848207	0	0.3997597	0	0	0	0.6918441	0.683257581
AP001619.1	0	0.08540834	0.155755888	0.04149805	0.04803028	0.2629905	0.0565645	0	0.05369377	0	0	0	0.1058295	0.1025914	0	0.03695289	0.149444145	0.04767293	0	0.287318195	0.08602028	0.039131751	0.06490254	0	0.03159814	0	0.091833854	0.03435132	0	0.108383	0.15485025	0	0.09028696	0.132214701	0.15371009	0	0.08014393	0.09872412	0.0576264	0	0.038228699	0	0.1006158	0.40602	0	0.20944624	0.7239685	0	0
LAMC1-AS1	0.08950088	0.7173231	0.32703859	0.03872574	0.08964316	0.5890108	0.1055713	0.09317594	0.1503201	0.03097193	0	0.5434056	0.197519	0.09573771	0.278870141	0.310358	0.371894408	0.0889762	0.1983253	0.13406183	0.1605473	0.036517521	0.06056667	0.367543656	0.0294872	0.08483454	0.299945856	0.06411291	0	0.1685706	0.397389707	0.1978642	0	0.575782601	0.478137859	0.1968162	0.03739492	0.09212877	0.1613299	0.1179899	0.035674798	0.109873785	0.1877882	0.7156914	0.4105652	0.48863502	0	0.5620589	0.080949619
AC011511.3	0.1207632	0	0	0.05225247	0.06047757	0	0.2136704	0	0	0.08358059	0	0.07332149	0	0.06458925	0	0	0	0.06002761	0	0	0.05415643	0	0	0.070846443	0.03978695	0.1144669	0	0	0	0	0.097490228	0	0	0	0	0	0.05045681	0.04143632	0.07256057	0.03980082	0	0.148252234	0	0.1136093	1.384935	0.52745054	3.874251	0.8847809	0.655349877
UBOX5-AS1	0.08459974	0.188345	0.137390986	0.0640589	0.1165096	0.08119361	0.03742131	0.04403678	0.04736283	0.1024656	0.1106709	0.1155709	0.07001353	0.09049505	0.016474938	0.06519168	0.054926437	0.07359083	0.08201589	0.042240169	0.07587778	0.034517795	0.05725	0.074446435	0.0487768	0.04009447	0.081005886	0.04545153	0.01680945	0.04780187	0.13659213	0.05844658	0.04977587	0.155500664	0.248575075	0.01860384	0.06185751	0.08708373	0.1143715	0.05576434	0.059012136	0	0.0443762	0.1392793	0.4365927	0.11546925	0.1995646	0.4648701	0.229550278
AC010834.3	0.6163551	0.7724953	0.315119541	0.2173013	0.3886924	0.4506968	0.08078061	0.4515411	0.3578441	0.1737924	0.3882174	0.6652813	0.7053049	0.4883745	0.640153983	0.3518198	0.758838856	0.5219653	0.4299689	0.889034095	0.4913874	0.24216678	0.4634415	0.241058984	0.3610062	0.4760311	0.677604748	0.1308204	0.1088586	0.3095667	0.60814591	0.5046697	0.4512906	1.363684108	0.634156432	0.2208785	0.4005916	0.5639576	0.5486476	0.3460848	0.3457682	0.392339511	1.796137	1.610676	0.5235909	1.39586217	0.08615919	1.099077	0.330350311
AC060780.1	1.439829	1.586724	1.125306868	0.654143	1.370012	1.658231	1.167622	1.255372	0.9874514	0.6352756	1.436201	1.245727	1.529197	1.097366	1.317842883	0.6518415	1.439607625	0.7514791	0.8574532	1.70738415	0.9685407	1.101504583	0.6211517	0.971387419	0.6759773	0.8188563	1.775030427	0.8638017	0.8010386	0.9491474	1.380293003	0.5570435	0.9996382	1.207472125	1.461471925	0.918211	0.9324554	1.086877	1.449079	1.008388	1.004345919	1.41405993	2.530096	2.048736	1.898907	0.86469116	0.8830774	2.411206	1.46504538
AC107027.3	0.6357191	0.7694866	0.651524235	0.5661562	0.5316384	0.683745	0.4368154	0.4305061	0.6357911	0.3374629	0.5813329	0.749471	0.8853664	0.4489445	0.682701889	0.6610982	0.910434561	0.5460905	0.7453761	0.770414825	0.7251785	0.513726767	0.5387958	1.050049139	0.6913742	0.5499222	0.975123224	0.6145554	0.2943226	0.585886	0.95167361	0.4775689	0.482254	0.731730137	0.791343626	0.6569115	0.7065842	0.7623901	0.7046085	0.6550002	0.72820553	0.636464384	0.7899488	0.9580574	0.8210713	0.62001636	0.5124896	0.9560773	0.602891695
AL451042.2	0.9484717	0.7601721	1.213009284	0.984936	1.781212	0.3901219	1.174715	1.036789	0.5309981	1.493402	1.271782	0.5758657	0.7849415	1.16675	0.517174549	0.62125	0.714323178	1.202212	0.6305166	1.06552461	1.042092	1.780148379	1.315784	1.001568079	1.062452	1.078825	0.181635986	2.513879	2.016473	1.232617	0.937965991	1.991994	0.848238	0.54480062	1.1907431	1.126294	1.069975	1.627201	1.139779	1.406677	0.982951192	0.523966689	0.2736328	0.78075	0.2175451	0.5178234	0.447475	0.5956332	0.557603186
SP2-AS1	0.3811125	0.3393893	0.433251834	0.2198691	0.3732357	0.4458889	0.349645	0.4408463	0.8629401	0.1817077	0.3545317	0.5553429	0.4205376	0.2989581	0.686102082	0.3132601	0.492675602	0.227327	0.2815029	0.30445966	0.326629	0.255709219	0.2693674	0.317983245	0.2957691	0.3853251	0.616313649	0.1880704	0.1278906	0.2679813	0.444406757	0.4399958	0.2391838	0.38917405	0.316712019	0.3203337	0.2052362	0.3254659	0.5495797	0.3014546	0.222801872	1.039698598	1.11061	1.13138	0.4273544	0.240437	0.06393005	0.7268717	0.183839752
PPP1R14B-AS1	0.4308635	0.9272599	0.816348701	0.4971424	0.7192475	0.9057974	1.439979	0.8971111	0.4824344	0.6461045	1.315167	0.8719976	0.2773372	0.8833688	0.33562512	0.5256966	0.484879916	0.3569481	0.6762828	0.609528465	0.1932214	0.820390281	0.5102514	0.631921792	0.4022014	0.5445326	0.446940139	1.800424	0.6563427	0.7033093	0.840587852	0.8334658	0.6084162	0.791959414	1.035805181	1.610728	1.110134	0.2956763	0.9923904	0.6863474	1.316680917	3.349954162	1.50671	6.417881	2.964735	0.94092935	5.827219	5.186099	3.896971631
SAMD12-AS1	0.3410187	0.3687602	0.632935292	0.1897121	0.2195748	0.2671744	0.3447863	0.3803802	0.2727399	0.404606	0.3823805	0.2070499	0.0806349	0.1563353	0.265639655	0.3754078	0.379554165	0.2663725	0.2968682	0.486481943	0.5024855	0.337911565	0.5934158	0.200060695	0.2247058	0.1847079	0.023323712	0.06979565	0.1935952	0.3303218	0.294963331	0.2692528	0.2981009	0.313408939	0.390388695	0.171409	0.2442568	0.2173053	0.2927159	0.2729522	0.252439738	0.418644092	0.3577579	0.3437328	0.1117391	0.31916751	0.1838715	0.05098981	0.308436448
AP000866.6	0.1816564	0.3235384	0.25286761	0.04491435	0.155953	0.1707846	0.06122114	0.05403302	0.1162282	0.125725	0.1357929	0.3781472	0.1431774	0	0.202147091	0.09998754	0.161747053	0.1031952	0.02875237	0.310971509	0.1163773	0.021176626	0	0.456727978	0.119698	0.2951749	0.124242533	0.03717928	0	0.03910185	0.251397319	0.2007987	0.09771979	0.214648806	0.11090946	0.09130745	0.1951689	0.08904294	0.0935557	0.06842271	0.165503423	0.063716154	0.1633485	0.463859	1.071396	0.62339417	0	0.1086466	0.422486452
AC010618.3	0.414813	0.3971054	0.286305998	0.1794836	0.4050856	0.3298641	0.2813448	0.2375153	0.2322314	0.1579014	0.1492277	0.4659302	0.3318501	0.3660682	0.226185676	0.2637117	0.527862461	0.2680478	0.1148982	0.476361613	0.2232283	0.296185896	0.1754441	0.340693587	0.2254979	0.412845	0.357472274	0.3268611	0.1565995	0.3281377	0.368359303	0.3782825	0.3124008	0.486066527	0.465369011	0.1368287	0.3639628	0.327361	0.3613987	0.2050695	0.239747762	0.381927018	0.4025364	0.7902362	0.61843	0.47558584	0.6262485	0.7380818	0.506493192
AC022079.1	0	0.06341782	0.057826314	0.06162667	0	0	0.0840011	0.222415	0.1196069	0	0.04658013	0	0	0	0	0	0.036988667	0.1415934	0.07890186	0.07111364	0.0319361	0.0290563	0.02409588	0	0.04692481	0	0	0.05101343	0.02829962	0	0	0	0.03352016	0.032724237	0.076089048	0	0.05950887	0.04887008	0	0.02347058	0.028385761	0	0	0.03349777	0	0	0	0	0
LINC-PINT	0.4557706	0.8878495	0.354668059	0.2013138	0.3756574	0.7290341	0.8960117	0.6969003	0.8930647	0.262867	0.6086471	0.5246181	0.4086216	0.5535506	0.70265702	0.270726	0.572091387	0.4153405	0.6469952	0.630540937	0.2810377	0.271192136	0.2987889	0.651740203	0.4254516	0.4230077	0.622792181	0.3604949	0.2867695	0.2932942	0.797195838	0.3411131	0.1296113	0.453776081	0.588421971	0.3549666	0.4205293	0.3062525	0.890012	0.2785176	0.287642383	0.734365716	0.8765946	3.117526	0.6969151	2.37425755	0.07167529	1.480794	0.644100793
ARAP1-AS2	0.117519	0.1674453	0.06679827	0.03050926	0.1883293	0.05155998	0	0.0244689	0.02631701	0.01626706	0.03074697	0.09989249	0.06483801	0.1005666	0.018308497	0.06339122	0.109870942	0.08178103	0.09114376	0.07041186	0.04216126	0.02876956	0.08747966	0.068943222	0.04646173	0.04455674	0.033758004	0.05051001	0.01868023	0.05312192	0.113845496	0.03897079	0.05531561	0.1620065	0.188345423	0.02067433	0.07856214	0.09677562	0.04236678	0.01549264	0.018737093	0.086561748	0.2219175	0.4532851	0.05390919	0.02566405	0.08870995	0.1476021	0.063774454
AC027228.2	0.2288837	0.7709947	0.339387308	0.3961387	0.4485279	0.6767426	0.3756261	0.4765642	0.5237012	0.1997359	0.5728015	0.5316999	0.4941415	0.2980581	0.403092937	0.2377234	0.537554893	0.4649771	0.5182101	0.467058802	0.2856161	0.389791482	0.3771217	0.45537094	0.334421	0.1320567	0.543137133	0.1853441	0.2135479	0.337376	0.618592242	0.3740038	0.1498914	0.612766647	0.350878604	0.551469	0.3908412	0.2731642	0.4783473	0.4066927	0.364929669	0.390934396	0.5115573	0.234049	0.6391018	0.84755718	0.3755965	0.3124724	1.656122484
AL359880.1	0	0.2152868	0	0.06973544	0.08071254	0	0	0	0	0	0.1054182	0	0	0.08619993	0	0	0.083711194	0	0	0.080470697	0.07227644	0	0	0.189101408	0	0.3055319	0.077161152	0	0	0	0.065054569	0	0	0	0	0	0	0.05530035	0	0	0.06424146	0	0	0.1516215	0.369663	0.52794626	0	0.1686881	0
AL137244.1	0.09912352	0.1986114	0.080488881	0.04288931	0.273023	0.108723	0.08769132	0.05159685	0.08324086	0.1200565	0.03241762	0.1203659	0.2187552	0.07952318	0.115819767	0.1145753	0.077227206	0.09854243	0.1647361	0.074237707	0.1111303	0.060665524	0.08384808	0.058151416	0.04898625	0.187911	0.023728169	0.106509	0.07878092	0.1120166	0.02000522	0.08217656	0.04665696	0.091098222	0.317726753	0.0871907	0.1656617	0.08502829	0.05955839	0.1796788	0.118531064	0.243373609	0.07799182	0.466258	0.3410302	0.43293628	0	1.244977	0.089652873
AC116914.2	0.9575979	1.37754	0.23925389	0.3824665	0.8115632	0.9695402	0.5213264	0.6901744	0.1649561	0.4078503	0.7708932	1.073366	0.4064073	0.70915	0.573792086	0.6243895	1.224312175	0.8055251	0.2448398	0.662016665	0.4624699	0	0.3489348	0.950705706	0.4853735	1.954984	0.141064374	0.3165988	0.1170885	0.3884655	0.416259821	1.221353	0.2773764	0.203092685	1.023149295	0.06479378	0.6155384	0.3538462	1.062227	0.3884341	0.117444869	0.180857536	1.004603	2.425423	0.6758101	1.76949686	1.112075	0.308392	1.199222713
A2M-AS1	0.2738106	0.3831686	0.46849339	0.1692484	0.3134239	1.437281	0.392184	0.7737174	1.587665	0.2774898	0.3326059	0.8193476	1.16538	0.3033514	1.828176976	0.2863512	0.650136574	0.2138757	1.300153	0.410136237	0.2806647	0.351114636	0.3110259	0.229475249	0.3221799	0.4449169	2.013159797	0.4273073	0.3497431	0.294691	1.278892108	0.2378072	0.1841162	0.305565545	0.292554059	0.507502	0.2614915	0.2885609	0.4700548	0.2578338	0.226076015	0.168068796	0.2256971	0.09199661	0.179435	0.04271098	0.07381704	0.450348	0.15920338
AL451042.1	0.8274718	0.6316135	0.671912005	0.7160702	2.091701	0.1296582	0.4183069	0.3691925	0.6176757	1.009036	1.030928	0.4784766	0.7826329	1.011582	0.552485836	0.5465495	0.327458495	0.9401383	0.6548564	1.180434127	0.9895495	1.028934869	0.9066074	1.849300538	0.8048812	0.8216786	0.037729534	2.060511	1.283991	0.7718303	1.081532214	1.742224	0.482222	0.615624701	1.726130408	1.039797	1.580485	0.7571269	0.2841066	0.7791888	0.565419323	0.096745483	0.4547133	0.9267306	0	0.51630039	0.2974393	0.8248352	0.142554661
SPRY4-AS1	0.03550877	0.05270228	0.00961111	0	0	0.05193009	0	0	0.03975889	0.01638383	0.01548384	0.02874559	0.01306069	0.02532212	0	0.009120895	0.012295515	0.01176687	0.06557002	0.01181955	0.01061598	0.038634771	0.02402935	0.041662872	0.05459446	0.02243829	0.045333774	0.02543629	0.009407164	0	0.047776133	0	0	0.043511851	0.025292991	0.04164548	0.02967228	0.008122526	0.07111817	0.02340578	0.009435797	0.261549358	0.099338	0.122486	0.1085923	0.2584828	0.04467337	0.1238847	0.321161246
AC020978.3	0.1397965	0.3734758	0.340546706	0	0.1400187	0.05111163	0.1099319	0.09702452	0.05217633	0.2257584	0.06095922	0.2263403	0.1542581	0.2492302	0.145194345	0.1436343	0.48406908	0.2316283	0.05162926	0.093066111	0.04179464	0.076051708	0.1261367	0.21869989	0.03070515	0.08833857	0.223096374	0.1001416	0.2222136	0.03510666	0.075237024	0.1030184	0.1316031	0.299782463	0.348520922	0	0.07787899	0.1598902	0	0	0	0.11441205	0.04888618	0.4383839	0	0.71234488	0.3517543	0.8779115	0.168586381
PRR26	1.571671	1.789765	1.603728116	0.9949838	2.057101	1.792527	1.353492	1.356266	1.214721	0.8294562	1.131111	1.489068	1.580782	1.264614	1.740699159	1.377239	1.069171287	1.172995	1.772156	1.724546134	1.51983	1.42250496	1.206326	2.075248385	1.226546	1.349105	2.279554211	2.01922	1.460998	1.337751	1.910664027	1.79366	1.595215	1.227121713	1.832818704	1.178564	2.47365	1.582821	1.827393	1.375188	1.304670624	0.574844149	0.8146815	2.209128	1.361121	0.42523454	0.4637055	0.9365318	0.272560441
TMED2-DT	0.3132855	0.3251016	0.203932225	0.1568395	0.2437657	0.2271902	0.1618637	0.191377	0.1739421	0.1415641	0.1964479	0.2263676	0.1514197	0.2658777	0.137144556	0.197521	0.295855725	0.1776031	0.1290887	0.307672358	0.1277213	0.143670577	0.1401688	0.246067094	0.1706048	0.2012399	0.121478253	0.1205553	0.1255247	0.12874	0.144221713	0.1516844	0.1779293	0.299818673	0.395591363	0.173086	0.2423195	0.179454	0.280023	0.1433579	0.146547194	0.177995797	0.119514	0.2922912	0.4869604	0.71808514	0.6058722	0.585345	0.290378282
AL365361.1	3.380657	0.6415931	1.585065615	1.167012	1.029995	0.7969949	1.343752	1.00648	0.6412248	0.6563273	1.119716	1.749732	0.6319219	3.945585	1.36226582	2.301408	1.528829493	2.852734	1.705649	2.330529413	1.62376	1.256240503	1.329309	1.293288489	2.268176	2.754966	0.129717627	0.3396548	1.189267	1.563411	0.37780614	0.973363	1.118809	0.831915712	1.881701175	1.587047	2.526537	1.73679	1.183982	1.765654	1.227249958	0.166309961	0.297165	0.4924105	0.08474321	0.02689528	0.1162072	0.1546832	0.26733606
AC025171.4	0.2661518	0.3828692	0.099746249	0.08858466	0.1845519	0.3592947	0.07244794	0.1705111	0.0687711	0.1416958	0.2946071	0.1740247	0.09036449	0.1313993	0.095686818	0.1577645	0.148873203	0.1831788	0.1814667	0.286220513	0.2570749	0.066826715	0.1108364	0.168150345	0.2158452	0.0388116	0.176431516	0.04399726	0.1952593	0.2159378	0.132221703	0.113153	0.1156397	0.24460351	0.349995086	0.09004293	0.188189	0.09834695	0.1476161	0.2024254	0.228495891	0.201067977	0.2147817	0.7704167	0.2817489	0.6259382	0.07727171	0.2999974	0.074068515
SNHG1	4.702561	5.559933	4.040944701	2.686634	4.858654	4.231542	7.842451	5.317491	4.888406	2.053911	4.860183	3.894667	2.537838	5.55526	3.787577731	3.131197	4.790170277	3.614042	3.648413	5.516570535	2.318734	1.960619504	2.498722	4.024345813	2.936936	4.846862	2.371616618	2.461058	1.451448	2.949483	5.063275415	3.242503	2.508961	3.718661664	8.646479047	5.165544	3.829465	4.774058	7.495897	2.659587	3.293897065	6.221383679	12.99206	23.00045	12.90652	13.04881872	9.800608	11.44474	12.832044885
AC104083.1	1.696803	4.847013	3.274804779	1.312306	1.149421	12.48844	1.450344	6.101599	9.701406	2.229588	1.919458	9.386413	13.42291	0.8943696	16.333392189	1.446504	6.199046022	1.572769	17.67359	1.24420315	3.646602	4.107083044	3.677741	2.308266522	2.376567	2.890343	19.119913785	3.164959	3.537572	1.90207	6.485057408	2.174615	0.9568692	4.233802913	1.304978094	4.549712	0.7466258	1.215043	2.817237	1.777643	1.326543162	3.602557629	5.675657	2.737594	3.008195	1.41418263	0.1237529	5.611024	3.662482726
AL024498.1	0.2477246	0.2465578	0.177488653	0.08827151	0.1751424	0.2237654	0.3093936	0.3185781	0.1794781	0.09076818	0.2859406	0.3892868	0.1768742	0.3117496	0.204318351	0.1459777	0.166511866	0.1738393	0.1291609	0.21827198	0.07841822	0.154585048	0.05916677	0.034195088	0.163232	0.193372	0.167436028	0.04175402	0.09265193	0.1866309	0.094110213	0.08053787	0.1234617	0.174099168	0.140125922	0.1153602	0.09741492	0.2099985	0.2276458	0.1056575	0.092933941	0.107334214	0.2293097	0.2193409	0.2005378	0.15911365	0.1099979	0.09151128	0.131797647
AC093732.1	0	0.03787453	0.103605479	0	0.04259829	0.0466495	0	0	0.04762126	0	0.05563738	0	0.09386073	0.04549441	0	0	0.132542724	0	0.04712194	0.042470646	0	0.034706136	0.05756238	0	0.02802454	0.08062647	0.040723941	0.03046635	0	0	0.034334356	0.04701239	0	0.117261848	0	0	0	0.0291863	0	0.02803431	0	0.208847393	0.1784733	1.360382	0.1950999	1.20743265	0.8026139	0.7122386	0.846276875
AL117382.2	3.288663	3.834608	2.80489536	2.620698	5.616203	1.531092	3.069842	2.093631	2.914043	1.604729	3.992627	2.442026	1.618631	3.01167	0.995206274	2.461283	4.178167996	2.069826	2.306791	4.040055344	1.846161	2.065819566	1.745169	2.220793582	1.901957	3.498441	0.271852535	1.152476	0.9025893	1.586387	3.667182078	2.902937	2.383187	4.522735108	5.510829088	1.935446	3.657562	2.597774	2.843157	2.339286	2.58398156	11.850360679	8.439071	10.34992	17.14812	14.20870821	1.071569	16.83902	1.027148814
AC010245.2	0.3857281	0.4743566	0.387788118	0.111266	0.5335189	0.4835239	0.1299966	0.3250779	0.2262316	0.2669637	0.3123703	0.4460862	0.5877757	0.2750716	0.257542669	0.3397006	0.725066625	0.2556446	0.5698242	0.293473255	0.3459608	0.2847866	0.4101874	0.258616836	0.2783723	0.8008758	0.404517504	0.1578925	0.1751812	0.3874668	0.326220514	0.223339	0.1729146	0.303855893	0.569135647	0.3069793	0.4451182	0.2394927	0.3090197	0.3268987	0.263571647	0.135294455	0.1734265	0.8812755	0.9268501	0.28078718	0.5546082	0.6536483	0.365487185
GARS1-DT	0.5833731	0.7339595	0.639687704	0.2786685	0.877853	0.8630554	0.3380052	0.4061806	0.3522045	0.3830822	0.5030695	0.5723802	0.4809887	0.5491422	0.443517672	0.3955962	0.604069309	0.4435482	0.4746789	0.624493259	0.3993285	0.382361427	0.392883	0.50158603	0.4446731	0.7537917	0.437041571	0.334314	0.3264099	0.3642593	0.537257544	0.5911953	0.4200142	0.690550502	0.91351918	0.337444	0.5272644	0.6277246	0.60682	0.3808417	0.441250575	0.327717163	0.5522765	1.576197	0.6208536	0.51366999	0.9687985	0.783509	0.3410635
AC027801.1	0.3062209	0.2908764	0.107749698	0.07066525	0.3169313	0.3470723	0.1444819	0.1275179	0.1028619	0.06358095	0.0934708	0.1363431	0.2140025	0.08734927	0.174924616	0.1415824	0.371119628	0.1725079	0.169639	0.18347319	0.07324013	0.116612618	0.06907485	0.167669915	0.1345178	0.1935035	0.097737459	0.1535504	0.05678791	0.1230405	0.148324418	0.1579616	0.172964	0.243904643	0.370807294	0.1616142	0.1620625	0.1821225	0.1226619	0.09419527	0.09764702	0.050123374	0.1177924	0.4897374	0.1872959	0.02229106	0	0.1282029	0.055392668
BCL2L1-AS1	0.05731407	0.4083158	0	0	0	0.06286457	0	0.05966748	0.1283482	0.03966726	0.07497658	0.0695966	0	0.1226159	0.17858128	0.08833124	0.059537908	0.1139562	0.06350123	0.171699509	0.1542155	0	0	0.067247292	0.2265941	0.1086517	0	0.2463376	0.0455518	0.08635863	0.185075031	0.3801215	0	0.158021314	0	0.05041441	0.0478935	0.07866253	0.06887434	0	0	0.140720703	0.06012738	0.3235132	0.2629154	0	0	0.7198561	0.103676117
ZNF32-AS2	0.5447686	0.5273139	0.442355328	0.0819873	0.3795719	0.5715466	0.1955694	0.3452143	0.2121645	0.09835727	0.4337871	0.5177064	0.7056668	0.1773528	0.295201763	0.273778	0.9103708	0.2354674	0.2886675	0.61495618	0.3186553	0.154624466	0.2243979	0.416858906	0.2184985	0.4939151	0.725741132	0.322371	0.1129483	0.1605984	0.305936184	0.4189037	0.2675687	0.609502466	0.860436815	0.1250055	0.3364717	0.3088265	0.4554078	0.1717372	0.245466265	0.174462574	0.3478751	2.473357	0.5432617	0.31035073	0.1787922	1.338694	0.55698705
AC079907.1	0.1719422	0.2041579	0.279236158	0.09919587	0.2870259	0.1257291	0.3380258	0.1790024	0.3208705	0.1190018	0.1499532	0.2783864	0.06324306	0.2452319	0.357162561	0.08833124	0.297689541	0.2279123	0.1270025	0.457865358	0.2570259	0	0.2714974	0.336236461	0.2643598	0.8692138	0.054879322	0.08211252	0.0455518	0.3022552	0.231343789	0.5701823	0.05395491	0.158021314	0.367424654	0.1512432	0.191574	0.2359876	0.206623	0.1511154	0.365523603	0	0.3607643	0.6470264	0.2629154	0.62581865	0.6489584	0.7198561	0.311028351
AC084824.6	0.6228221	1.063055	0.674313628	0.4491435	0.5718278	0.7400667	0.1836634	0.6483963	0.6973689	0.3232929	0.3394823	0.4411717	0.4008967	0.832779	0.646870691	0.1599801	0.862650951	0.9287565	0.460038	0.98474311	0.5586111	0.508239015	0.5619649	0.791661828	1.060183	1.1807	0.745455196	0.5948685	0.4950036	0.5865278	0.837991062	1.204792	0.3908792	0.71549602	1.386368248	0.502191	0.9541591	0.6767264	1.060298	0.5473817	0.620637836	0.892026153	0.7622929	1.41599	0.4761761	1.36013274	0.3917844	3.042104	0.751087026
AC022306.2	0.9276552	1.062126	0.887772453	0.5734042	0.8295802	0.6541024	0.5080314	0.6553279	0.296768	0.6420333	0.5200848	0.8046099	0.584925	0.9922985	0.46453214	1.021202	0.860400992	1.021026	1.541696	0.827094494	1.099451	1.000309169	0.8743787	1.049556658	0.8950526	1.695773	0.729632036	0.4983862	0.6582834	1.073276	0.748881657	0.7690558	0.5925867	1.187480103	1.061953792	1.049118	0.7751788	0.7730083	0.7166338	0.7861738	1.241339622	0.894783575	1.042704	1.402557	0.3039579	2.38759004	0.375132	2.84345	0.659232682
AC006017.1	0.159253	0.08509108	0.181040184	0	0	0.1746757	0.03756959	0	0	0.06613174	0	0.1547051	0.1757274	0.1022103	0.099241306	0.07363124	0.132345781	0.2216473	0.03528894	0.063611309	0	0.025990925	0.04310763	0.149482837	0.02098717	0.18114	0.060995145	0.06844744	0.1012563	0.09598255	0.102850017	0.1760345	0	0.146359513	0.238216381	0.02801633	0.05323081	0.1748576	0.03827489	0	0.025391127	0.312805605	0.1002421	0.4194936	0	0.34778035	0	0.5333852	0.057614959
AL161729.3	0.06370122	0.05672738	0.103451534	0.05512519	0.127605	0.1048054	0.03756959	0.1326338	0	0.08817566	0.1666641	0.03867627	0.07029095	0.1362804	0	0.04908749	0.198518672	0.09499168	0.1411558	0	0.1714015	0.155945552	0	0.149482837	0.1049359	0.18114	0.030497573	0.09126325	0.02531408	0.09598255	0.051425009	0.1760345	0.05996772	0.029271903	0	0.02801633	0.133077	0.109286	0.1148247	0.1049724	0.076173381	0.156402802	0.03341403	0.1498192	0.1461075	0.27822428	0.601066	1.06677	0.115229919
DTX2P1-UPK3BP1-PMS2P11	0.4826389	0.4204574	0.443023724	0.2542289	0.7776533	0.3452474	0.2846498	0.2730744	0.3289433	0.312251	0.3568635	0.318516	0.4399463	0.2918056	0.114421388	0.2021285	0.425070939	0.3650725	0.3138695	0.387661578	0.2164402	0.06849493	0.4331125	0.66477059	0.407899	0.4375851	0.180835827	0.3532486	0.4586395	0.2608513	0.381156728	0.4407152	0.523492	0.501419237	0.560518929	0.2491849	0.4296115	0.5184104	0.3026021	0.145235	0.334571286	0.41217459	0.3412222	1.559556	0.4331734	0.73321563	0.7920066	0.5930092	0.284690659
AP003352.1	1.271686	1.074883	1.128877802	0.5688925	0.8851192	0.6619585	0.775437	0.6058544	0.7602163	0.484822	0.620319	0.7459328	0.6183766	0.9452956	0.7219568	0.8138553	0.839637167	0.6749711	0.8238877	0.710278312	0.6959469	0.72113384	0.6928322	0.91042488	0.8734526	1.511838	0.65010889	0.7102382	0.4111342	0.820038	0.922211481	0.6551952	0.689885	1.109300617	1.589033121	0.9005651	0.936584	1.06497	0.8806497	0.774305	0.747448905	2.196205164	1.808961	2.210213	1.581987	2.80067218	2.155799	2.2334	1.61805632
AC018410.1	0.0351401	0.2503445	0.028533968	0.1216369	0.07039192	0.07708639	0.04144972	0.07316603	0	0.04864116	0.1379077	0.1280121	0.1163258	0.07517765	0.054745409	0.02707859	0.25552499	0.1048023	0.03893354	0.245633506	0.1260691	0.028675234	0.04755973	0.082460614	0.0926188	0	0.100941966	0.0503444	0.05585696	0.1058955	0.113472232	0.2330581	0	0.25836053	0.187727897	0.2163687	0.02936421	0.1688021	0.1266836	0.1389766	0.168080935	0.086277939	0	0.2314092	0	0.46043838	0	0.2942363	0.317826785
AC022558.3	0.1246248	0.2497077	0.227691111	0.02696167	0.1872343	0.1025204	0	0.09730656	0.03488534	0.06468992	0.04075762	0.3783304	0.3781714	0.0666546	0.097077615	0.1440518	0.550206425	0.09292064	0.1380783	0.186673304	0.05588818	0.050848525	0.06325168	0.804230699	0.1642368	0.4134451	0.059665309	0.1339103	0.04952434	0.1643073	0.704253535	0.2066358	0.08799042	0.314970777	0.366178544	0.05481101	0.2863864	0.08552264	0.1123212	0.08214704	0.298050496	0.152992858	0.1307421	0.1758633	0.5716882	0.4762771	0	0.5217562	0.112717639
PAN3-AS1	0.475991	0.4097514	0.669946312	0.2059544	0.5244224	0.5568935	0.3181596	0.4294645	0.4441361	0.3623785	0.6226774	0.7321295	0.5077233	0.6109923	0.494370088	0.268982	0.593351885	0.5205207	1.177804	0.617914889	0.2561507	0.29778944	0.440218	0.614334627	0.3136425	0.6316437	0.425385832	0.3068735	0.5044078	0.3586025	0.422686165	0.3683043	0.2539196	0.656180288	0.593336877	0.3628643	0.5038212	0.3810853	0.7435981	0.3660438	0.467997373	0.545383865	0.6824525	1.597132	2.401852	2.32150463	0.2395366	1.394954	0.344410372
AC004466.3	0.03925908	0.06992222	0.063757218	0	0	0.08612216	0	0.04087113	0.08791617	0.02717134	0.1027152	0.1430172	0	0.04199484	0	0.06050528	0.12234713	0.1561158	0.08699436	0.196018365	0.0352116	0.032036434	0	0.138189491	0.05173761	0	0.150365322	0.02812279	0	0	0.285239265	0	0.07391625	0.144322274	0.125839579	0.06906589	0.06561234	0.0269412	0.2358883	0.07763346	0.031297122	0.096391104	0.1235585	0.590935	0.3601845	0.85734863	0.2963497	0.2465441	0
AC012467.2	1.385878	1.766247	1.529654881	0.7755942	1.546006	1.301635	0.6754235	1.105847	0.8455677	1.010862	1.389577	1.451101	1.208743	1.127374	1.086006486	1.426055	1.896546298	1.138503	1.471124	1.292765025	1.17601	1.090280579	1.49943	1.285274613	1.235814	1.541736	1.33495066	0.7252478	0.8574249	1.294176	1.205889577	0.9356611	0.9921604	2.036352088	1.72901536	0.9635534	1.52562	1.24718	1.206674	1.252655	1.395902515	1.752280565	1.83697	2.271857	2.169892	2.15661516	0.7517164	3.283246	1.906468526
CASC15	0.06145818	0.1470866	0.085773195	0.03822609	0.0904102	0.2780663	0.08608589	0.1339618	0.1612834	0.06380312	0.1180842	0.139929	0.2055669	0.06368647	0.200469928	0.05475888	0.105739666	0.05918859	0.1744876	0.090139294	0.06201229	0.053285938	0.07278203	0.065349353	0.06580657	0.05825391	0.338372495	0.05227951	0.06716248	0.06366444	0.172099383	0.02335245	0.06870416	0.081193402	0.123122319	0.1013618	0.06580046	0.07776039	0.06923843	0.05570189	0.048994114	0.268782721	0.6890756	0.23127	0.4581291	0.57879674	0.0434926	0.2934849	0.079905202
MYB-AS1	0.09548089	0.1700558	0.077531049	0.0413132	0.3825307	0	0.05631254	0	0.1069092	0.03304132	0.06245265	0.173914	0.2107163	0.05106722	0	0.07357658	0.14877847	0.09492116	0.05289412	0.047673063	0.08563712	0.07791489	0	0.056014448	0.09437217	0.1810055	0	0	0	0.1438669	0.11562037	0.1055423	0.0449424	0.219376285	0.306050826	0.04199329	0.1595739	0.1638073	0.05736972	0.03146835	0.07611683	0	0.05008383	0.3143866	0.4379972	0.31276994	0	0.3997419	0
AC012676.4	0	0.2951871	0.089720209	0.03187221	0.2582247	0	0.1303316	0.03834302	0.04123903	0.1529439	0	0	0.08128146	0.1575889	0.057379209	0	0.153039022	0.07322956	0.1632265	0.036778704	0.1651678	0.030054799	0	0.129641687	0.04853735	0.2094626	0.035266093	0.1319162	0	0.1387377	0.029732844	0.162847	0.03467206	0.101546342	0.236111376	0	0.06155384	0.05054946	0.04425945	0.07283139	0.088083652	0.090428768	0.03863856	0.1385956	0.5068576	0.48259005	0.2780188	0.308392	0.133246968
AC106786.1	0.3152274	0.3368606	0.341288638	0.1091155	0.1894371	1.014215	0.07436568	0.56883	0.7294456	0.1599913	0.3298969	0.7400439	0.9043758	0.04495918	1.342335958	0.03238812	0.458441893	0.1253518	0.7683649	0.293796938	0.1507885	0.257233717	0.2986471	0.221916065	0.1107794	0.2788727	2.314078074	0.1806476	0.2505349	0.1424917	0.339304224	0.06968895	0.03956693	0.44421547	0.134722373	0.2957645	0.08780475	0.07210732	0.1515235	0.08311347	0.251297477	0.773963868	0.4409341	0.4547158	0.7712186	0.18357347	0	0.1759648	0.190072881
AL121895.2	0.4795405	0.4697459	0.311511777	0.2904863	0.8645451	0.2629905	0.0565645	0.1497694	0.05369377	0.1659458	0.3763925	0.9316914	0.1587443	0.1025914	0.0747085	0.4064818	0.547961867	0.09534587	0.478177	0.143659097	0.5161217	0.430449263	0.2920614	0.787711012	0.3475795	0.3636308	0.091833854	0.06870265	0.3430142	0.4335319	0.15485025	0.3180435	0.4514348	0.308500969	0.307420181	0.2952683	0.4808636	0.5923447	0.2305056	0.3793098	0.458744387	0	0.9055426	0.4511333	0	1.57084681	0.9049606	1.204591	0.173489341
AC073575.4	0.4444354	0.4871136	0.305363518	0.1183389	0.4793836	0.449978	0.1209777	0.284729	0.2296757	0.09464468	0.2236143	0.4151376	0.1131718	0.03656967	0.213044335	0.131722	0.24859688	0.2039215	0.1136338	0.409669005	0.2759646	0.195284289	0.06940535	0.4011242	0.2928497	0.5184784	0.425555444	0.1959176	0.1630275	0.2060487	0.110395633	0.4156885	0.1609182	0.188516655	0.511386361	0.1503588	0.1142722	0.3284506	0.4519123	0.2929518	0.136269764	0.083938665	0.2151927	0.8040533	0.4704802	0.37329534	0.1290327	0.7872111	0.247367577
AC132192.1	0.03590529	0.1278979	0.087465932	0	0.1078871	0.1181475	0.08470463	0	0.04020287	0.02485017	0	0.04359988	0.03961961	0.03840734	0	0	0.14919382	0	0	0.035854616	0	0.029299653	0.02429769	0.379153075	0	0.06806657	0.068760021	0	0	0.08115108	0.115943152	0.0793777	0.0338009	0.164991545	0.07672631	0	0.06000726	0.02463969	0.08629482	0.04733431	0.057246996	0	0.03766774	0.3715615	0.329415	0.31364312	0	0	0.064949527
AC138393.3	0.07481836	0.2665098	0.030376476	0.06474564	0.1498746	0.08206405	0.1323787	0.07789054	0.167547	0.05178204	0.04893759	0.1362782	0.1238372	0.08003205	0.058280453	0.08648137	0.738353186	0.03718988	0.04144757	0.373563796	0.1677621	0.061053727	0.02531539	0.21946324	0.02464986	0.07091753	0.035820011	0.02679763	0.02973189	0	0.332198377	0.206756	0.1056499	0.206282622	0.239819931	0.06581148	0.09378099	0.05134343	0.1348639	0.04931689	0.059644776	0.091849115	0.2354727	0.4927037	0	0.245085	0	0	0
AC112721.2	0.03962192	0.07056845	0	0	0	0.08691811	0	0	0	0	0	0	0	0.08476592	0	0.06106448	0.041159293	0	0.04389919	0.039565999	0	0	0	0	0.05221578	0	0	0	0.03149052	0	0	0	0	0	0	0	0	0.02719019	0.04761368	0.02611699	0	0.19456393	0.207834	0	0.3635134	0	0	0	0.071672584
AC048341.2	0.2182837	0.6997918	0.389944859	0.2266757	0.5684399	0.8140386	0.2059823	0.2272468	0.5865853	0.2115048	0.5139942	0.4771123	0.4817292	0.9339789	0.408081867	0.3700557	0.770961345	0.477409	0.3869566	1.133473204	0.3524029	0.213750217	0.2363457	0.768344826	0.4602645	1.903507	0.627032578	0.469095	0.1387892	0.3617917	0.634381421	1.013399	0.3287843	0.561710521	1.02619486	0.4224132	0.7661009	0.6291401	1.049247	0.517978	0.591649457	0.321565436	0.5495961	1.930318	1.80239	3.52752688	0.9886372	1.462193	0.552798522
AC003101.2	0	0.0863745	0.039379458	0	0	0.1063862	0.1144087	0	0	0.0335646	0	0	0.05351336	0	0	0	0.10075646	0	0	0	0	0.039574418	0.03281837	0	0	0	0.046436349	0.06947983	0	0.03653635	0.117451462	0.05360688	0	0.044570114	0	0	0.08105054	0	0	0.03196672	0.03866115	0.238142729	0	0.1824946	0.2224669	0.10590777	0	0.1015182	0
AC010530.1	0.1883608	0.1341917	0.244720148	0.1304016	0.4905167	0.04132047	0	0.0784381	0	0.02607303	0.04928162	0.04574539	0.0831385	0.04029733	0.058690157	0.08708932	0.23480328	0.07490264	0.04173895	0.263332932	0.1351531	0.122965854	0.05098671	0.044201208	0.07446942	0.1428321	0.180359107	0.02698601	0	0	0.121648615	0.0832838	0.07092842	0.173110636	0.241505836	0.03313706	0.06296017	0.1034087	0.135812	0.1489908	0.120128144	0	0	0.5670484	0.3456252	0.16453861	0.5687415	0.8674541	0
AL158063.1	0.1599661	0.2492936	0.194840155	0	0	0.08772891	0	0.04163365	0.1791128	0.1107131	0.1569472	0.04856181	0	0.1711133	0.062303544	0.2157194	0.124629726	0.03975709	0.1329261	0.239610509	0.07173707	0.097902385	0.02706291	0	0.0790543	0.3032518	0.191463306	0.0859424	0	0.1506443	0.064569087	0.04420568	0.03764764	0.183768567	0.213645555	0.07035444	0.1002547	0.1097753	0.1922314	0.1054425	0.159405116	0.294568338	0.1678182	0.8276949	0.3669044	0.43667197	0	0.3348585	0
AL096828.3	0.2783826	0.123953	0.188373599	0	0.2323543	0.1526711	0.3283679	0.0966045	0.2597523	0.09633477	0.182086	0	0.05119676	0.2481513	0	0.1787656	0.048197354	0.2767507	0.205623	0.231658068	0.2080685	0.151444959	0.1569883	0.163314853	0.1222889	0.2638685	0.088852235	0.1661801	0.2212516	0.1048641	0.149822644	0.05128624	0.08735557	0.042640672	0.148719503	0.08162333	0.1163128	0.0318396	0.05575542	0.1223315	0.14795003	0.22783352	0.2920473	0.4364861	1.70269	0.10132302	0	2.233839	0.16785657
AC092718.5	0.2168849	0.2575213	0.264167765	0.03128099	0.1448198	0.1189444	0	0.07526354	0.08094811	0.0250178	0.04728708	0.1755759	0.1994343	0.07733282	0.168944517	0.1671293	0.22530028	0.2156135	0.08009936	0.108289404	0.0324208	0.058994579	0.04892317	0	0.190548	0	0.034611916	0.1035753	0.05745826	0.05446565	0.087543923	0.07991313	0.1361156	0.033220894	0.154487713	0.06359187	0.3020602	0.07441768	0.04343845	0.07148039	0.115266296	0.443756686	0.1516873	0.612111	0	0.31575875	0	0.8323463	0
AC004241.3	0.2073062	0.627677	0.40400125	0.4664316	0.7890158	0.2273825	0.9781173	0.4316371	0.4178144	0.2008682	0.3796686	0.3020789	0.4117527	0.6652567	0.322966145	0.3514456	0.732189595	0.2885273	0.5053077	0.828054372	0.2974938	0.372167931	0.3928048	0.632410706	0.3278383	0.707392	0.119099805	0.3564033	0.2965713	0.2498888	0.535536261	0.366642	0.3122497	0.304835442	0.531593117	0.69293	0.2771709	0.3129765	0.3985919	0.3826113	0.462737327	0.305393867	0.8264317	0.546072	1.711747	0.90543975	0	0.3471647	2.549991301
AL161729.4	0.4052923	0.2005122	0.146266559	0.07793961	0.04510407	0.1975744	0.1062367	0.04688159	0.100845	0.09350139	0.1767305	0.05468304	0.1490729	0.1445117	0.140313863	0.2429109	0.09355957	0.2686109	0.3991506	0.404720272	0.08077955	0.183738369	0.152371	0.105674316	0.08901912	0.08536921	0.129358402	0.129034	0.0715814	0.2035596	0.072708048	0.1493335	0.1695726	0.124159603	0.481151333	0.1584453	0.07526121	0.216322	0.1623467	0.1187335	0.287197116	0	0.2834577	1.016756	1.239458	1.86851568	0	0.8484019	0.081459806
AC087521.2	0.01300695	0.1274129	0.042246894	0.005627921	0.03908289	0.06419968	0	0.006770521	0.01456378	0.03600863	0.05104595	0.02369156	0.05023372	0.02782668	0	0.02004605	0.074314003	0.01939606	0.01441108	0.071437276	0.05249691	0.026535032	0.02640604	0.083936699	0.02571183	0.08630164	0.024908818	0.00931738	0.01550641	0.01959838	0.031500938	0.02156636	0.006122311	0.131492655	0.055589329	0.0171617	0.04347614	0.01785181	0.03126093	0.0257208	0.036291747	0.031935402	0.02729083	0.110128	0.02983324	0.04260731	0.04909192	0.05445514	0.035292659
USP3-AS1	0.3785512	0.2686333	0.259356763	0.1279638	0.1895765	0.3049209	0.2093074	0.3633065	0.2715358	0.1801226	0.3791448	0.2513851	0.1696952	0.2151193	0.276446187	0.1823172	0.436249894	0.1999264	0.2752421	0.360297333	0.2068973	0.135147074	0.2401609	0.353938977	0.163693	0.3251756	0.368133641	0.1482965	0.1316276	0.187158	0.253073763	0.1438392	0.2171596	0.293542904	0.518220167	0.1196647	0.2224193	0.2354232	0.4051499	0.1754465	0.179181203	0.159747509	0.2295924	0.2281435	0.2441979	0.43917825	0.1339462	0.4085938	0.246087737
AC073326.1	0	0.03427067	0	0.03330274	0	0.04221068	0.04539377	0.08012797	0	0	0	0	0	0	0	0.08896557	0.03997698	0	0	0	0	0.031403757	0	0.090306956	0	0	0.036848952	0.1102696	0	0	0	0	0	0	0	0	0	0.02640915	0.04624597	0.02536677	0	0	0	0	0	0	0	0.1611168	0
PRKCQ-AS1	1.024408	0.8484985	0.64846595	0.6577206	0.9101936	0.7490769	1.214843	1.14101	1.492361	0.2935092	1.419354	0.8226061	0.4436439	0.9602921	0.506240305	0.8785236	0.772371271	1.051254	0.8603992	1.028461827	0.5927708	0.588755897	0.7155956	0.710830834	0.7911388	0.6682137	0.179302533	0.2998415	0.4596144	0.6763354	0.529094896	0.4870348	0.731053	0.794681011	0.888572282	0.7799726	0.7915963	0.8390536	1.303834	0.8422393	0.996666971	1.379294293	1.386699	0.9067292	1.162178	1.8041329	0.3949553	1.798531	0.737240548
AL450998.3	0.1538096	0.2614899	0.238434528	0.07260128	0.3081082	0.2453892	0.0989602	0.05822737	0.03131261	0.125807	0.1646257	0.1528129	0.1851499	0.1346136	0.043567775	0.1508488	0.10167661	0.1390072	0.1549215	0.223407233	0.05016447	0.06846142	0.1040854	0.114842408	0.08292192	0.079522	0.040166079	0.1302124	0.1000178	0.08427431	0.203184134	0.2627542	0.09214217	0.179908588	0.448195762	0.1106947	0.1869502	0.08635946	0.252045	0.07373406	0.167203801	0.102993235	0.05867617	0.526175	0.1924273	0.18321423	0.1055492	0.1463504	0.075880367
AL512506.1	0.1432213	0	0.116296574	0.0826264	0.04781634	0.1047276	0.05631254	0	0	0	0.06245265	0.05797133	0.1053581	0.05106722	0	0.2207297	0.099185647	0	0.1057882	0.190692254	0	0	0	0.112028897	0	0	0.091424795	0.03419831	0	0.03596674	0.038540123	0.05277114	0.0449424	0.043875257	0.255042355	0	0.03989347	0.06552291	0.2294789	0	0.07611683	0.117215018	0.2003353	0.6736857	0.2189986	0.83405319	0	0.199871	0
AP001628.1	0.3008486	0.3348906	0.244290814	0.06508641	0.3766585	0.3299838	0	0	0.08421443	0.1041092	0	0.09133028	0.4979559	0	0.117174384	0.2318308	0.39065224	0.1495425	0.08333144	0.52574189	0.06745801	0.184125187	0.1526918	0.705978591	0.1486776	0	0.072017075	0	0.1793302	0.1699902	0.121435196	0.5819638	0	0.622104961	0.642885711	0.06615786	0.1885491	0.154841	0.1807649	0.1983058	0.299793481	0.184665063	0.473424	1.06135	1.380075	0.32849989	1.419359	0.6297689	0.136052167
KANSL1L-AS1	0.1949564	0.2256971	0.110814046	0.04217742	0.1757397	0.1176102	0.08048673	0.08118468	0.05457279	0.053972	0.01275181	0.1302048	0.1613431	0.1459793	0.121490494	0.09013884	0.222773037	0.07752542	0.1620018	0.175213142	0.05245712	0.047726856	0.05277205	0.1486841	0.07065395	0.09239596	0.121338455	0.0907756	0.03873664	0.08812586	0.165254581	0.07542506	0.04588253	0.19708949	0.302037881	0.09431782	0.1140384	0.1404765	0.05856981	0.0771039	0.085479997	0.095733593	0.1738472	0.3026224	0.3130116	0.17030008	0.2943283	0.3468884	0.03526591
AC006504.7	0.8776724	0.9318925	1.069012756	0.4089682	0.7100162	0.2221545	0.6370855	1.124568	0.7937376	0.60744	1.015667	0.5738706	0.5959787	0.68607	0.841441246	0.6243002	1.332524018	1.107438	1.122022	0.775306656	0.5449758	0.771296059	0.6624659	0.712927199	0.6450498	1.855806	0.420194115	0.1692682	0.402434	0.508632	0.926540984	1.007472	0.762676	0.930708209	1.118089618	0.1781574	0.7052035	0.5096341	1.541484	0.6897764	1.184066221	0.663049361	1.062408	1.746632	1.54851	2.13783593	0.6370353	1.62525	1.038067325
AC027373.1	0.05631032	0.2841585	0.137172929	0.03248621	0.3007991	0.1441151	0.0221404	0.07816336	0.02101674	0.1169177	0.098218	0.1823407	0.06213548	0.1405467	0.029242294	0.1012483	0.175485638	0.09330035	0.1247782	0.168692513	0	0.061267575	0.01270203	0.154162357	0.06184049	0.1423318	0.035945475	0.09412022	0.08950809	0.07070519	0.272750681	0.2697243	0.03533999	0.207005153	0.160439954	0.0165105	0.1411642	0.1030465	0.04511209	0.09897927	0.209487914	0.138256243	0.1181487	0.3355057	0.1722073	0.6148586	0.07084368	0.1178749	0.237674321
FAM222A-AS1	0.1003533	0.05362013	0.032594982	0.01736856	0.06030769	0.1320862	0.2130702	0.1462635	0.1123648	0.02778194	0	0.1706029	0.1993222	0	0.031268445	0.03093247	0.062548252	0.09976499	0.1111866	0.120253964	0.09000718	0.081890884	0.0814928	0.164844018	0.03967519	0	0.172962357	0.05750952	0	0.07560424	0.145824568	0.06655686	0.03778864	0.036891368	0.064333718	0.1059269	0.1006302	0.05509324	0	0.09260771	0.080001069	1.034850565	0.673787	0.6797413	1.749323	0.52596893	0.6060186	1.218408	0.145224224
AL139287.1	2.610017	4.351843	3.427033056	1.537793	4.560886	4.141896	1.244566	2.312501	1.554476	2.152308	2.833182	4.99004	4.22811	2.494885	1.903324838	2.268008	6.057133823	1.932236	2.461084	4.547219823	1.743248	1.087578825	1.653502	4.235185687	2.488231	3.579314	3.562606344	2.983493	1.677156	2.091848	4.303713682	2.332594	2.404768	4.542225771	6.111369834	2.784286	3.294725	2.743814	3.870524	1.940032	2.700471331	1.363459664	3.087681	8.567792	4.07587	5.21472308	7.545402	12.3221	2.009060504
AC098484.1	2.302983	1.538144	1.905998322	1.303073	1.685625	1.991664	2.768739	2.674188	2.281098	1.808466	2.317458	1.667155	2.150264	1.610728	2.345908638	2.115935	1.472210094	1.629055	1.766489	2.122830298	1.906664	1.373330424	1.468554	1.974625037	1.575859	1.175414	2.629218423	1.840067	1.161571	1.901853	1.608890898	1.664472	1.667697	1.261776246	2.176712725	1.792003	1.776413	1.853933	2.022401	2.043492	1.518169054	0.761171077	2.508952	1.333267	0.4063238	2.32121827	0.5014678	1.390631	1.682380625
AC073896.3	0.3924112	0.3057697	0.796600482	0.3820289	0.5895525	0.9684308	0.5785888	0.3063932	0.604147	0.4073836	0.320838	0.5956322	0.5412564	0.5771648	0.22925423	0.6803729	0.7643196	0.5851662	0.2173864	0.342875145	0.5279323	0.280190502	0.3983264	0.863289038	0.4201757	0.4649399	0.375741261	0.351374	0.2728939	0.5543157	0.633574936	0.1084405	0.2308826	0.811441253	0.524091612	0.3451714	0.2869226	0.403933	1.002066	0.2909922	0.664759458	0.602168684	0.1543774	0.8767677	0.4500246	0.96407578	0.5554015	1.848235	0.443648372
AL365436.2	0.08150365	0.1451617	0.132362894	0.0705309	0.2857163	0	0	0.04242517	0.04562949	0.1410224	0.2132414	0.1484551	0.17987	0.0871832	0.063488022	0.2198205	0.084666075	0.08102586	0	0.122082921	0.03655044	0.033254549	0.1930419	0.047814615	0.1074096	0.07725426	0	0.1459605	0.03238854	0.06140329	0.032898318	0.1801844	0.03836338	0.262167173	0.087082903	0	0.1021607	0.2516902	0	0.1611706	0.227409884	0	0.1710087	0.613404	0.1869399	0.08899474	0	0.597143	0.221149436
LINC01290	0.1281004	0.266178	0.10401825	0.03695145	0.171072	0.1873414	0.05036719	0.1333604	0.2390549	0.2068703	0.05585904	0.2592543	0.282704	0.137027	0.133046611	0.2303299	0.177427711	0.1273494	0.2838581	0.085279703	0.1531915	0.104533224	0.1155834	0.350704006	0.1125448	0.2428431	0.040886188	0	0.101811	0.09650835	0.034471146	0.09439937	0.1205924	0.274701062	0.091246229	0.1126792	0.2140897	0.2637232	0.3078765	0.112584	0.102120887	0.104839727	0.2687766	0.04017063	0.1958772	0.09324947	0.1611623	0.9832298	0.154481545
LINC00628	0.06651811	0.1036628	0.121529468	0.1726885	0.1665596	0.1459199	0.1765392	0.08656182	0.05585985	0.2992431	0.06526278	0.1413529	0.05504943	0.1423068	0.18135213	0.1537745	0.103648616	0.1157243	0	0.215878721	0.1193206	0.081420758	0.1575485	0.156093017	0.1862795	0.06305003	0	0.1072113	0.1189506	0.08769857	0.187946638	0.147055	0.06261951	0.122265263	0.071071539	0.3218074	0.1945464	0.1369424	0.05995113	0.1863444	0.225368412	0.44912721	0.05233741	0.04693326	0.1525685	0.07263186	0.5648808	0.1392429	0.300813559
AC254562.3	0.6454418	0.7865418	1.4068015	0.5585466	1.360985	0.3353441	0.4808431	1.273158	0.5705495	0.7758689	0.8887873	0.7837614	0.9371198	0.6177434	0.582157993	0.6544351	0.494041977	0.4728007	1.053859	0.983757464	0.5179621	1.524649924	0.4597692	0.677588406	0.5596025	0.5795906	0.878243095	0.535358	0.5399801	0.9469341	0.493631185	1.20161	1.343144	0.842947292	1.34295361	0.239049	1.02193	1.02573	1.46961	0.4702299	0.649948466	0.583845961	0.2138286	0.5432903	0.4674978	0.59348634	0.7692882	0.6399989	0.184349609
AC010168.1	0.06525254	0.08716331	0.079478176	0	0.1307126	0.03578592	0.03848452	0.03396596	0	0.0451615	0.08536146	0.07923631	0.1440055	0.1395993	0	0.02514146	0.10167661	0	0	0.22806155	0.02926261	0	0.02207872	0.191404013	0.02149828	0.1855513	0.062480567	0.07011435	0	0.02458001	0.079016052	0.1081929	0.1535703	0.059969529	0.03485967	0	0.05452715	0.06716847	0	0.02150577	0.02600948	0.080105849	0.1369111	0.1227742	0.1496657	0.07124998	0.2462815	0	0.413126445
AC040934.1	0	0.07442014	0.101787839	0.03615912	0.1255528	0	0	0.1740011	0.1403574	0.05783842	0	0.1014781	0.04610703	0.04469626	0	0.09659615	0.043405804	0.04153957	0	0.12517664	0.07495335	0.068194514	0.05655251	0.196105164	0.08259864	0.1584239	0.160037945	0.08979557	0	0.03147966	0.067463998	0.04618761	0.0786711	0.115204622	0.089289682	0	0.06983302	0.02867426	0.1506374	0.08262743	0.09993116	0	0.04383556	0.1572371	0.3833543	0.09124997	1.261653	0.4373395	0
AL133230.2	0.05607707	0.08322985	0.022767457	0.02426374	0.07956881	0.04100519	0.01102434	0.0194599	0.04185937	0.01293704	0.01833959	0.06809452	0.04125207	0.04998732	0.050962044	0.02880827	0.097088196	0.05574833	0.02588779	0.055997922	0.01257393	0.026693536	0.02213648	0.08224489	0.03079217	0.03543557	0.022372865	0.006695026	0.01485622	0.01760308	0.279165935	0.09297937	0.0131976	0.107368598	0.159775389	0.02055264	0.04685983	0.03206866	0.02807827	0.02464232	0.014901442	0.057368152	0.2108063	0.3648898	0.06431025	0.12246235	0	0.1173866	0.042266043
KTN1-AS1	0.5425944	0.472573	0.498689628	0.2837912	0.3404071	0.477421	0.872116	0.6145336	0.6809774	0.3466444	0.6942059	0.4344222	0.4473985	0.5421364	0.613087667	0.4916328	0.278726842	0.314164	0.5086811	0.327478805	0.5347854	0.321130716	0.3954271	0.489717416	0.3850314	0.4069226	0.285464067	0.1238654	0.1374283	0.4671774	0.346571658	0.3031808	0.5669243	0.482225078	0.388615024	0.3881138	0.4035843	0.5482965	0.8240015	0.3733748	0.366006561	0.84909972	0.9883303	0.2972962	0.8752634	0.29948773	0.2700533	0.4243714	0.258858644
AC024060.2	2.126189	2.51168	1.620775595	0.7885469	1.825345	1.475409	1.893766	1.716588	1.506143	1.351417	1.759673	2.002241	1.915215	1.346045	1.216810911	1.638419	2.118537147	1.639215	2.067261	2.339840278	1.245379	1.026852005	1.46819	2.494683964	2.001429	3.208085	0.830966251	0.8081601	1.276004	1.438378	2.73229191	1.918562	1.225454	1.674897971	2.87444092	1.450384	2.538162	1.965289	1.981462	1.716108	1.625803109	2.556900875	1.638775	7.143705	3.383839	7.10696888	2.129039	2.906626	1.569832702
AC062037.3	0.5872729	0.5229799	0.476869055	0.508209	1.470516	0.6441465	0	0.3056937	0.3287824	0	0	0	0.3240124	0.6281968	1.372384908	0.4525463	1.220119325	0	0.9760052	0.293221993	0	0	0	0.344527223	0.386969	0.556654	0.84348766	0.4206861	0	0.2212201	0	0	0	0.269862882	0.313737034	0	0.2453722	0	2.117178	0	0.468170642	0	0.6160997	0.8287257	0	0.6412498	0	0.6146717	0.531162572
LINC02244	0.06636365	0.177295	0	0	0.06646915	0.07279055	0	0	0	0	0.17363	0	0.07322881	0.07098818	0	0	0	0.06597462	0.07352774	0.066269986	0	0	0.04490935	0	0.04372869	0	0	0.09507766	0	0.0499971	0.107148702	0	0	0.060990682	0.283626049	0	0	0.09108294	0	0	0.105809464	0	0.2088635	0.5618914	0.3044284	0.28985285	0.5009503	0	0
AC020661.3	0	0.1527101	0.034811441	0	0.04293907	0	0	0	0	0.02967111	0.05608248	0	0	0	0	0	0.133603066	0	0.04749892	0	0	0	0	0.150902924	0	0	0	0.09213025	0	0	0	0	0	0	0	0.03770998	0.03582434	0	0	0.02825858	0	0	0.04497528	0.1613253	0	0.37448988	0	0.1794841	0
AC015987.1	0.02666102	0.04748449	0.108244531	0.0922867	0.08011021	0.02924297	0.09434452	0	0	0.03690436	0.1743858	0	0.05883807	0.05703777	0.041535696	0.06163411	0.166172968	0	0.05907826	0.02662339	0.04782471	0.043512171	0.03608388	0.062563401	0.07027048	0.1010839	0	0.01909831	0.1059476	0.0602577	0.129138175	0.08841135	0.1003937	0.17151733	0.14243037	0.04690296	0.08911527	0.09147944	0.1601928	0.08786872	0.042508031	0	0.279697	0.02508166	0.1223015	0.05822293	0.4025049	0.05580974	0
LMO7-AS1	0.07229498	0.1287606	0.117407896	0.03128099	0.0724099	0	0.08527599	0	0.04047405	0.1501068	0	0	0.07977371	0.07733282	0.168944517	0.08356463	0.11265014	0.2156135	0.120149	0.072192936	0	0.02949729	0.1223079	0.254473733	0.02381849	0	0.138447665	0.02589383	0.05745826	0.05446565	0.058362615	0.1198697	0.0340289	0.265767156	0.154487713	0.03179593	0	0.07441768	0.04343845	0.07148039	0.028816574	0.798762036	0.1137655	2.244407	0.4974555	0.86833657	0	0.7566785	0.196162906
ZNF674-AS1	0.8355497	1.212568	1.356942601	0.6070138	3.895099	0.9956683	3.212254	1.428287	1.397562	0.6282622	1.362928	1.127344	1.559407	0.8496377	1.349930102	0.9379774	1.103714774	0.8306515	2.457235	1.390617297	0.6938956	1.287901633	0.7399452	3.07421741	0.8564342	1.38842	0.809932168	0.657651	0.5820898	0.8937163	1.315742752	1.653352	0.6797592	1.403079202	2.402700266	1.070688	1.517104	1.012279	1.128041	0.7547407	1.315744248	0.354578249	1.374365	1.504176	1.892789	2.41039564	0.8954668	1.425163	1.530095839
AP005899.1	0.3546308	0.3158068	0.223970668	0.1363943	0.1973303	0.08643878	0.1859142	0.1640856	0.04411969	0.2454412	0.2061856	0.287086	0.2608776	0.1264477	0.12277463	0.2429109	0.286526183	0	0.2182855	0.27543463	0	0.128616859	0.1599895	0.508557648	0.1298196	0.1493961	0.188647669	0.1693571	0.1879012	0.2374862	0.190858626	0.217778	0.222564	0.905330442	0.968317058	0.1039797	0.03292678	0.1622415	0.1894044	0.1558378	0.157060923	0	0.1653503	0.4448307	0.5422631	1.29075097	0.2974393	0.164967	0.498941313
AL034550.1	0.5217556	0.7356725	0.441321514	0.3386342	0.7621032	0.4292133	0	0.2942224	0.1947352	0.225693	0.2275151	0.1319936	0.3598312	0.2558022	0.237082045	0.4858218	0.65491699	0.3890227	0.02408667	0.607855734	0.1949851	0.230623333	0.3089453	0.331598717	0.2005488	0.288489	0.124897767	0.3737536	0.1555044	0.3439456	0.315903933	0.6968895	0.3683818	1.338640323	0.90589182	0.1529817	0.5268285	0.492319	0.313497	0.3439178	0.329286349	0.266884092	1.003505	1.799775	0.8975389	0.80709026	0.9846265	2.366424	0
AL356299.3	0.07315857	0.1954481	0.059405189	0.03165465	0.256462	0.2006088	0	0.03808129	0.04095753	0.05063329	0.09570389	0.3109282	0.08072664	0.0391283	0	0.02818761	0.22799158	0.03636485	0	0.219165927	0.09842423	0.029849646	0.09901514	0.214594602	0.04820603	0.2773771	0.070050739	0.05240629	0.1162892	0	0.147649449	0.2426032	0.1033062	0.100853193	0.117249847	0.03217575	0.2139679	0.05020442	0.131872	0.04822283	0.145803997	0.269434521	0.9977452	0.9291344	1.510193	1.27812246	0.8283633	1.837721	0.132337433
ZNF32-AS1	0.09878092	0.2199166	0.160421387	0.2137054	0.3957518	0.4875625	0.1747765	0.102837	0.3871147	0.2392831	0.2584446	0.2998748	0.2724989	0.1584967	0.153892624	0.1141793	0.256534305	0.1473028	0.05472226	0.197283	0.1328954	0.161215602	0.1002699	0.231801726	0.09763388	0.4681537	0.378338551	0.1061408	0.1962716	0.2604688	0.239232932	0.2183801	0.1859828	0.408525147	0.527714365	0.1737787	0.2063614	0.2033626	0.3561152	0	0.118121395	0	0.1036297	0.9757576	0.2265677	0.9707399	0	1.9644	0.536058079
AC125437.1	0.1501083	0.3475545	0.146266559	0.2857786	0.1804163	0.1317162	0.1062367	0.2187808	0.20169	0.249337	0.1963672	0.1093661	0.3312732	0.321137	0.233856439	0.2313437	0.218305663	0.2984566	0.2993629	0.239834235	0.1346326	0.146990696	0.1828452	0.352247721	0.1978203	0	0.287463115	0.2150566	0.2624651	0.2487951	0.218124144	0.2654817	0.1695726	0.137955115	0.128307022	0.1056302	0.2759578	0.1442146	0.1082311	0.257256	0.095732372	0.147421689	0.1889718	0.2824322	0.1377176	0.65561954	0.2266204	1.194047	0.325839225
AC139887.1	0.5995933	0.5339515	0.730309952	0.06485884	0.6005465	0.5754526	0.08840675	0.3901335	0.3356799	0.1556177	0	0.4550547	0.3308099	0.6413757	0.35029405	0.4620403	0.467143588	0.1490196	0.08304007	0.449060255	0.06722215	0.366962785	0.4057544	0.879387668	0.3457013	0.284166	0.143530534	0.1073779	0.1787032	0.2823263	0.605052987	0.414235	0.4233385	0.757691939	0.880877056	0.3296327	0.5010397	0.4114656	0.2701993	0.1482093	0.179247151	0	0.3931406	1.339677	0.3438125	1.30940518	1.131517	0.6275669	0.542305842
AL359643.3	0.5038557	0.6025332	0.502650089	0.2989866	0.5767505	0.8052913	0.4075379	0.5695059	0.5480442	0.2889396	0.3201485	0.7516807	0.8101398	0.2771829	0.98681449	0.4215459	0.55331469	0.4150331	0.5582479	0.460017848	0.3615278	0.328927466	0.4481283	0.472944019	0.3889181	0.4912313	1.364648605	0.2474956	0.2402712	0.4446687	0.952968613	0.2705185	0.4065642	0.714438874	0.261482645	0.4178742	0.3608899	0.464315	0.5016864	0.4270101	0.298384109	1.413822512	2.220069	1.002188	0.92453	0.53444661	0.3260046	0.7533753	0.234367904
AL078587.1	0.07909764	0.2113147	0.224797129	0.0342244	0.1188351	0.04337887	0.04665006	0.08234553	0.088565	0	0.0517366	0.09604845	0.1309201	0.08460953	0	0.1828554	0.205416768	0.03931698	0.04381819	0.236957995	0	0.06454573	0.02676332	0.185612452	0.05211944	0.3748685	0	0	0.06286485	0.02979532	0.03192715	0.2622979	0.03723088	0.254427921	0.380304854	0.1391512	0.1652414	0.1357001	0.04752583	0	0.126112387	0	0.373411	0.4836781	0.1814213	4.4911148	0	1.076242	0.286161385
DCUN1D2-AS	0.1149354	0.1023526	0.13999239	0.09946181	0.2877954	0.2521324	0.06778641	0	0.1286923	0.1193208	0.07517759	0.1395664	0.1902378	0.1229447	0.268590076	0.04428403	0.298487636	0.1142617	0	0.11477322	0	0.09379031	0.116668	0.40456548	0.1514677	0	0.220105806	0.2058317	0.1370218	0.04329508	0.092785606	0.3176172	0.05409956	0.316889926	0.429811325	0	0.1920876	0.07887343	0	0.03788013	0.045812945	0.141097971	0.4823087	0.5406343	0.2636203	0.87849503	0	0.2405953	0.207908138
AL110115.1	0	0.1048833	0.047817914	0	0.1179645	0	0	0	0	0	0.07703637	0.0715086	0	0.1259845	0	0	0.061173565	0	0.1304915	0.05880551	0	0	0	0.069094745	0	0.1116367	0	0	0	0	0.237699388	0.1301881	0	0.054120853	0	0.1035988	0.09841851	0.0404118	0	0.03881673	0.093891365	0	0.06177923	0.2770008	0	0	0	0	0.213048724
AL161729.2	0.09401518	0	0.076340879	0	0.04708232	0.05155998	0	0.0489378	0	0.03253411	0	0	0	0.3016998	0	0.07244711	0.14649459	0.04673202	0	0.04694124	0.1264838	0	0	0	0.03097449	0.1782269	0	0	0	0.03541462	0.037948499	0	0.04425249	0.086403467	0	0.04134866	0.03928107	0.03225854	0	0	0	0	0.049315	0.04422293	0	0	0.3548398	0.1968028	0.340130419
AL035071.1	1.458537	3.242671	2.017462679	1.209948	2.428042	1.522556	0.6051154	1.015775	0.4505136	2.262579	1.710634	2.858196	1.942402	1.603214	1.833495933	1.41073	2.079384494	1.659984	4.212715	1.245539879	1.443494	2.199825088	1.490733	3.11578069	2.140859	3.260775	2.051523483	1.938295	2.006631	1.341335	1.770241372	1.979153	1.26889	1.932096667	1.966782277	1.681111	2.08457	1.132061	1.341741	1.458678	2.141040351	2.469711075	2.216051	3.804127	10.88971	10.01685743	1.860286	12.4864	1.473845277
AL353796.1	0.2579398	0.2944888	0.306117269	0.1888731	0.3113447	0.3989893	0.156028	0.2685313	0.1332984	0.1968309	0.2249529	0.3051857	0.277325	0.2476154	0.309114774	0.2446347	0.577119076	0.1643767	0.40303	0.277389272	0.1660953	0.232073863	0.2774929	0.263843434	0.2091853	0.488983	0.322976916	0.1516079	0.1103869	0.2142579	0.36306913	0.2193234	0.1743338	0.364702075	0.162531465	0.2385235	0.2376499	0.2450893	0.5086628	0.2266964	0.263625863	0.470921551	0.7424183	0.7217576	0.6067903	0.89549416	0.1747375	0.8445335	0.263204903
LINC02615	0.1893477	0.2442059	0.174958507	0.03955144	0.2158071	0.2291694	0.1078223	0.1155546	0.1681467	0.06778353	0.1024962	0.1268553	0.2377538	0.1676212	0.07120405	0.1056585	0.244172524	0.09087335	0.1446814	0.136920291	0.07027304	0.085248335	0.1104608	0.160877318	0.1419751	0.2104196	0.075022357	0.1917626	0.05708197	0.1082179	0.237192566	0.2093003	0.1475173	0.318032133	0.286023436	0.1033779	0.1582251	0.1837057	0.1961545	0.08177171	0.11451143	0.336649529	0.1369945	0.5958175	0.239611	0.08555206	0.6900083	0.8610646	0.047243214
AC109460.2	1.217032	1.118755	1.051994097	0.2717894	1.04202	1.119588	0.3704664	0.4087113	0.3516647	0.3124705	0.7703637	0.834267	0.5415042	0.5249355	0.489299625	0.4537896	1.651686256	0.5268907	0.4349718	1.685757943	0.3345102	0.30434612	0.3719415	1.128547508	0.4915073	0.9675177	0.488687295	0.2531051	0.2652183	0.4288671	1.014184055	0.7811289	0.2217487	1.533424163	2.390952009	0.3107965	0.7545419	0.6196476	1.108675	0.582251	0.532051068	0.289173313	1.544481	2.548407	1.080554	1.88616698	2.074448	1.109449	0.319573086
AL596202.1	0.5344982	0.488346	0.343830619	0.4024692	0.5909685	0.4796681	0.2538259	0.3179689	0.3419848	0.350711	0.3813899	0.6321842	0.3370232	0.3786879	0.270358642	0.5937473	0.627346003	0.3864472	0.5383621	0.554539003	0.4731673	0.356861802	0.4133754	0.431663157	0.3201767	0.5790067	0.445325793	0.3182392	0.275848	0.3922215	0.414680745	0.2532092	0.4247551	0.631573527	0.763921229	0.2930827	0.516251	0.571628	0.5088404	0.4484036	0.392896444	0.272691933	0.2330325	0.6269116	0.4139556	1.34915801	0.2357938	0.712008	0.326472332
AC100814.2	0.6537299	1.470723	0.949910911	0.565719	0.8615384	0.8302563	0.4464328	0.7880322	0.5778759	0.523888	0.4951102	0.7520455	0.7213566	0.4048491	1.232870124	0.7688929	1.072255747	0.8209233	1.486724	0.721523781	0.9875073	0.449229991	0.4889568	0.888139199	0.6801461	1.630648	0.36239732	0.7394081	0.7656797	0.4147432	0.305537191	1.179007	0.4210735	0.695665793	0.404383368	0.6960911	0.603781	0.9916783	0.7442408	0.5443065	1.179444337	0.929253568	1.263351	1.197639	0.947002	1.5779068	0	1.800603	0.933584295
AC025031.4	0.0393191	0.0700291	0.042569784	0.0170128	0.0590724	0.07906599	0.02318954	0.0204668	0.03668773	0.02721288	0.06858145	0.07957545	0.02892437	0.05607871	0.030627973	0.06059777	0.074881979	0.0390886	0.02904245	0.091615065	0.02938785	0.010695135	0.02217322	0	0.04318058	0.02484607	0.006274799	0.01877718	0.01041661	0.03455929	0.047612546	0.07968103	0.04318372	0.078294062	0.13303371	0.01152858	0.04928447	0.07645008	0.09449955	0.03023694	0.010448321	0.048269223	0.04124911	0.1294646	0.2404901	0.1001769	0	0.1234605	0.011854133
AC010320.4	0.2397702	0.2135209	0.116816916	0	0.09606057	0.2103924	0.0565645	0	0	0	0.06273208	0.1746921	0.1058295	0.1538871	0	0.1108587	0	0	0.05313078	0.287318195	0.1290304	0.039131751	0	0.112530145	0	0	0.137750781	0.03435132	0.03811269	0.108383	0.116137687	0.05300725	0	0.176286268	0.204946787	0.04218118	0.04007197	0.03290804	0.0576264	0.03160915	0.038228699	0	0.1006158	0.1804533	0.2199785	0.20944624	0.1809921	0.5019131	0
C3orf35	0.1465315	0.1429172	0.113318493	0.03019145	0.1048317	0.1148015	0.04938346	0.06537785	0.07031576	0.07726851	0.1186641	0.1270954	0.09239416	0.1343507	0.065224022	0.08065401	0.130471744	0.09017819	0.09277133	0.118453286	0.08135805	0.074021682	0.05194105	0.155553144	0.07356441	0.11905	0.100219074	0.3998709	0.07763972	0.08936657	0.090127685	0.09255563	0.1248059	0.096191359	0.201294171	0.06751461	0.09329254	0.09576754	0.1090062	0.07818943	0.12793921	0.085660064	0.1464039	0.4069892	0.1600429	0.50285506	0.3950365	0.5988647	0.201952436
AC012360.3	0.3356088	0.4759738	0.257376557	0.1774827	0.3485921	0.4021947	0.3005676	0.2976281	0.2435602	0.2021661	0.1788655	0.3622494	0.2674582	0.2260343	0.319520174	0.2250923	0.43901655	0.2533203	0.3718385	0.570970979	0.1003362	0.172433852	0.1219675	0.466695039	0.1760939	0.2945473	0.255891347	0.2003412	0.1234878	0.1217384	0.386328701	0.2816654	0.2281781	0.40553764	0.544514318	0.2678731	0.2804457	0.2132487	0.2838046	0.1925418	0.198181831	0.228890445	0.2673219	0.9822646	0.5987062	0.61075836	0.2345708	0.6504934	0.179877612
AC007216.4	0.1144242	0.305692	0.30971033	0	0.07640404	0.2091757	0.04498991	0.1191226	0.1281198	0.02639778	0.1995818	0.1389455	0.08417404	0.08159851	0.118842347	0.05878271	0.356591813	0.0379178	0.2958118	0.190437771	0.1368365	0.031124364	0.07743266	0.671276352	0.1256616	0.07230559	0.40173226	0.2185771	0.181883	0.02873499	0.33870048	0.2108029	0.1436237	0.350533637	0.326018555	0.0670996	0.2231053	0.1832193	0.1375036	0.05028217	0.121624402	0	0.4401496	0.4664654	0.5248952	0.91623414	0	0	0.137988853
AP006545.2	0.1394932	0.2898511	0.113269331	0.0402378	0.139715	0.2550038	0	0.1452211	0.1041263	0.03218125	0.06082698	0.1129246	0.1539235	0.04973792	0	0.07166135	0.241509519	0.04622516	0.1030345	0.139296348	0.1668159	0.037943368	0.03146577	0.109112743	0.03063854	0.08814695	0.089044974	0.06661623	0.1108658	0.03503051	0.187684549	0.1541925	0.1750901	0.128199504	0.198722807	0.04090019	0.1554201	0.1276347	0.2793818	0.03064922	0.037067741	0.114163868	0.04878013	0.1749732	0.6398939	0.30462843	0	0.4866706	0.084110342
LINC02595	0.05716123	0.1018067	0.046415255	0.04946567	0.0572521	0	0.06742488	0.05950837	0	0.03956148	0	0	0.1261488	0.122289	0.089052532	0	0.118758281	0	0	0	0.05126809	0	0.03868192	0.268271865	0.03766498	0	0	0.1228403	0	0.04306417	0.092290749	0	0	0	0.061074143	0.05027997	0.09553156	0	0.06869067	0.07535621	0	0.140345448	0.7795715	0.1613253	0.5244286	0.74897976	0	0.9572487	0.827197178
MAL2-AS1	0.02829764	0.1259984	0.045955698	0.01224398	0.184227	0.01551904	0.01668933	0	0.03168464	0.04896223	0.1110544	0.06872377	0.1405123	0.0605391	0	0.08722345	0.102884649	0.04219763	0.07838106	0.127159637	0.02538024	0.011545804	0.0287242	0.132807854	0.04661507	0.02682227	0.013547767	0.02027068	0.02249026	0.07461614	0.114221224	0.4379134	0.06659781	0.078019764	0.15117362	0.02489107	0.05911607	0.06796651	0.05100793	0.01865253	0.033838076	0.034738972	0.08905996	0.1331067	0.06490453	0.09269552	0.05340164	0.08885353	0.179157805
OSGEPL1-AS1	0.09969982	0.3329436	0.161913679	0.08627734	0.174752	0.3827429	0.1764023	0.2335358	0.1953579	0.1207545	0.2608487	0.1815986	0.3300405	0.2399566	0.116493138	0.1536553	0.155352402	0.09911535	0.1380783	0.497795477	0.1117764	0.142375871	0.05060134	0.204713269	0.1970842	0.330756	0.167062866	0.2142564	0.01980974	0.09388991	0.301822944	0.1653087	0.2346411	0.274883587	0.372836335	0.2192441	0.208281	0.1710453	0.2396186	0.1642941	0.119220198	0.244788572	0.1307421	0.4455203	0.2286753	0.43545335	0.2822214	0.678283	0.090174111
AC113139.1	0.08968812	0.4792159	0.218481848	0.0776135	0.2694921	0.09837385	0	0	0.4016923	0	0	0.217817	0.1979323	0	0	0.1382255	0.559008645	0.08916235	0.09937012	0.268684588	0.08044156	0.073187836	0	0.210464329	0.05909777	0.8501201	0	0.1927411	0.0712819	0	0	0.09913909	0.08443153	0.164853476	0.479138148	0.3155647	0.1498926	0.184643	0	0.05911837	0.071498864	0	0.4704527	0.2531254	0	0.19586291	0	0.3754898	0.16223794
AC008870.2	0.4186613	0.503317	0.339955479	0.1630338	0.4193269	0.4821663	0.1481504	0.1961335	0.2578245	0.1014149	0.3833763	0.355867	0.2309854	0.1343507	0.2935081	0.1935696	0.478396395	0.3121553	0.1623498	0.355359857	0.1314245	0.102491559	0.1133259	0.540342501	0.1655199	0.2777834	0.400876297	0.1649467	0.1164596	0.2680997	0.354877758	0.2082502	0.1576495	0.500195069	0.89464076	0.1104785	0.3148623	0.1436513	0.2263975	0.2345683	0.200252677	0.051396038	0.636857	1.280047	1.632438	1.27999471	0.7110657	0.9202067	0.227196491
AP001893.1	0.3552839	0.3163884	0.52890311	0.1024841	0.3558487	0.2597939	0.2095387	0.1232908	0.1989043	0.04098219	0	0.215711	0.130679	0.2533611	0.276751653	0.3194077	0.492092324	0.05886685	0	0.413912814	0.1593276	0.193280583	0	0.48633539	0.03901759	0	0.170095578	0.1272517	0.09412361	0.133832	0.143407586	0.2618148	0	0.272099315	0.506139303	0.1041712	0.1484434	0.04063507	0.1423149	0.03903119	0.094410102	0	0.3106028	0.7241811	0.2716309	0	0	0.2479063	0
AC022893.1	0.1328769	0.263553	0.073566021	0.08362751	0.1451871	0.211993	0.07124354	0.0565908	0.1217301	0.05016248	0.07901166	0.1760212	0.19994	0.05168596	0.338745895	0.06515953	0.326259014	0.1260935	0.2208318	0.150783358	0.09209188	0.064072867	0.1267053	0.177166014	0.08357614	0.1717487	0.485795654	0.09085824	0.08640595	0.1046572	0.243794244	0.12685	0.06823038	0.216483411	0.180692729	0.04250209	0.1059892	0.041448	0.1088715	0.06369925	0.08185401	0.044488202	0.2217716	0.4034268	0.110826	0.44845928	0.1367768	0.3792987	0.163883634
MIR17HG	0.1473228	0.3498514	0.184424874	0.1168648	0.178298	0.242385	0.0651658	0.06390504	0.1305903	0.05947817	0.05621096	0.1938022	0.04064073	0.2363833	0.095632014	0.1229858	0.267818288	0.1098443	0.1632265	0.23293179	0.1046063	0.075136996	0.08307972	0.259283374	0.08494035	0.4421988	0.047021458	0.05716367	0.06830161	0.08786719	0.193263488	0.1696323	0.1040162	0.208734148	0.419753557	0.2267782	0.2410859	0.1179487	0.1401549	0.1052009	0.176167303	0.211000459	0.7019338	1.016368	1.267144	1.30031209	0.2085141	0.4368886	0.410844818
AL356124.1	0.02480956	0	0.080582039	0.02146948	0	0.05442442	0.08779282	0.02582829	0.0833372	0.01717078	0.03245514	0.03012631	0	0.02653841	0	0	0.025772196	0.04932824	0.0274878	0	0.02225178	0.020245246	0.03357805	0	0.01634765	0.1410963	0	0.03554408	0.01971802	0.01869105	0.040056749	0.02742389	0.02335548	0.022800915	0	0.04364581	0.02073168	0	0	0.01635335	0	0.121827646	0.1041094	0.1166994	0	0.32507802	0	0.2077363	0
PRR7-AS1	0.1260168	0.2244417	0.102326399	0.02181026	0.2271909	0.1382207	0.05945757	0.1311913	0.01411	0.09593833	0.04945545	0.122418	0.09733706	0.1752377	0.019632392	0.06797507	0.130906394	0.1002225	0.04188617	0.188758426	0.1130249	0.061699798	0.02558328	0.162642775	0.06642854	0.0955573	0.096530824	0.09027068	0.02003101	0.09493865	0.050865713	0.08357757	0.03558931	0.081069919	0.228893391	0.05542325	0.1474253	0.08647792	0.03028689	0.0415323	0.080367917	0.123761418	0.2908454	1.173663	1.040533	0.90815447	1.426869	0.1582752	0.182362694
AL021707.2	0.2170356	0.2955973	0.228067809	0.04419208	0.3004968	0.3430781	0.1355324	0.1860744	0.128654	0.09719541	0.1085575	0.1860331	0.2113124	0.1980185	0.238675636	0.1229746	0.225456832	0.1649955	0.19803	0.191231735	0.1316817	0.135434548	0.1252727	0.224691667	0.1177732	0.2420235	0.507315042	0.1234622	0.1572744	0.11061	0.231894936	0.2116817	0.1622504	0.158397779	0.388761107	0.101069	0.149357	0.1533193	0.2147862	0.07994536	0.122131472	0.109710185	0.1674184	0.3543102	0.2635418	0.19516298	0.4818551	0.7349335	0.092376099
AL355075.2	0.5829728	0.6788891	0.619031901	0.155227	0.898307	0.3934954	0.3173765	0.2801126	0.5523269	0.1862203	0.4106458	0.4900882	0.5937968	0.623597	0.209590164	0.1727818	0.698760806	0.4903929	0.3974805	0.492588411	0.2011039	0.256157426	0.1820801	0.420928658	0.2363911	0.4250601	0.687024817	0.2891117	0.1069228	0.2027079	0.434422982	0.1982782	0.08443153	0.329706953	1.437414443	0.1577823	0.3372584	0.2769645	0.4850021	0.1773551	0.107248296	0.330310939	0.6586338	1.645315	0.4114241	1.56690327	0.1692541	1.501959	0.567832791
AOAH-IT1	0.03740918	0.1332549	0	0.03237282	0.1498746	0.04103202	0	0.07789054	0.04188676	0	0.244688	0	0.1651163	0	0	0.05765425	0.077721388	0.1115696	0	0.03735638	0.1342097	0.030526863	0	0.175570592	0	0	0	0	0.02973189	0.05636672	0.090599557	0.1654048	0.03521664	0.034380437	0.199849943	0.03290574	0	0.07701515	0	0.02465845	0	0.734792922	0.5494363	0	0.5148187	0	0	0.07830896	0
AL353804.2	0.06177366	0.3300651	0.100321156	0	0	0.1355121	0	0	0.06916748	0.1282613	0	0	0.06816399	0.1321567	0.096238327	0	0.192511623	0	0	0	0.11081	0.050408913	0.04180322	0	0.04070423	0	0.118298942	0	0	0.04653909	0.049868921	0.1365662	0.05815313	0.113544613	0.132004631	0.1086743	0.05162008	0.04239163	0	0.04071842	0.049245615	0	0.1296118	0.1743429	0.2833728	0.67451347	0.9326049	0.1293113	0
MACC1-AS1	0	0.08961861	0	0	0	0	0	0	0	0	0	0.04073416	0	0.03588291	0	0	0.069693827	0	0.07433321	0	0.06017381	0	0	0.039359135	0	0	0	0.0480596	0	0	0.027080619	0	0.03157924	0	0	0	0.02803156	0	0.04031143	0	0	0	0.1055758	0	0.3077633	0	0	0	0
LINC00578	0.1910778	1.175645	0.634730489	0.2555459	0.5915431	2.172037	1.864566	1.265879	5.018061	0.1202233	0.477201	1.961677	3.680193	0.2415554	5.277120251	0.4818848	1.299219443	0.1381511	2.482723	0.190808153	0.4206559	0.963896846	0.6935473	0.387244132	0.3204881	0.4939515	6.370359668	0.6843819	0.7179023	0.3140823	1.34621838	0.115207	0.2452893	0.686466441	0.315516741	0.8250968	0.1016087	0.4172174	1.231589	0.1831999	0.443130721	0.810341424	1.67655	0.5229344	0.4781055	0.3034764	0	0.4363472	0.691286135
AC110813.1	0.009703694	0.4925575	0.228504253	0.03358918	0.07775296	2.362843	0.1373526	0.3939837	0.8148862	0.1208873	0.03808226	0.6834267	2.002306	0.03113968	1.269875397	0.007477565	0.463689531	0.009646809	1.322401	0.04844999	0.1392524	0.403841798	0.2757991	0.011385463	0.01918203	0.2943286	4.116123049	0.4309699	0.4550231	0.1096587	1.135878107	0.06435738	0.009134964	0.044590291	0.041471803	0.1877817	0.01621745	0.0266363	0.1515921	0.03837743	0.054150113	0.047650107	0.08144008	0.009128863	0	0	0	0.06093848	0
MRPS9-AS1	0.3871758	0.3134444	0.200065753	0.1218366	0.3877913	0.1158195	0.04151779	0.2198585	0.0394107	0.1461631	0.1841789	0.1709631	0.3495503	0.1506022	0.109670606	0.1898614	0.219381061	0.2799317	0.1559899	0.140592483	0.1578451	0.114889279	0.2620081	0.289086061	0.1391563	0.2669014	0.202215433	0.1764947	0.1398717	0.2386561	0.198902476	0.194534	0.1988092	0.549917631	0.60171569	0.2786452	0.2352994	0.1932334	0.08459443	0.1392048	0.084178465	0.086419611	0.1477021	0.629142	0	0.76865739	0.1328464	0.4420791	0.191009201
AC036214.2	0.6778935	1.186543	1.081925921	0.606858	0.7726224	0.6409855	1.516508	0.6327226	0.7852055	0.5985992	0.4892692	0.8231677	0.6190509	0.7751414	0.582677416	1.13482	0.849892278	0.8133512	0.8805688	0.770307286	0.8176617	0.782080266	0.7434774	0.959942264	0.7855428	1.861179	0.335739363	0.4688562	0.7059784	0.9862024	0.660477688	0.8010049	0.8582184	1.031188157	0.874152804	0.9252721	0.6446037	1.187058	0.6179913	1.232653	0.85720666	1.664402124	0.8337838	0.5717635	1.715688	1.37830245	0.4411313	0.6850539	3.340473883
AP000553.2	0.09969982	0.3995323	0.04047842	0.08627734	0.04992915	0.1093551	0	0	0.05581654	0	0	0	0	0.05332368	0	0	0	0.09911535	0.0552313	0.049779548	0	0	0	0	0.0985421	0	0	0	0	0.07511193	0.080486118	0.05510289	0.04692822	0.045813931	0.053262334	0.04384881	0.08331241	0	0.05990466	0	0	0	0.1045937	0.2344844	0	0.21772668	0.3762952	0.3130537	0
AC007390.1	0.146548	0.3513578	0.205957776	0.1121855	0.1750081	0.1854695	0.09972784	0.1525655	0.1703997	0.09752534	0.1917098	0.1574205	0.1803666	0.1808771	0.131717195	0.1259585	0.3161787	0.1512923	0.1373884	0.208254695	0.1364947	0.119586961	0.1373142	0.218239832	0.1151342	0.2564443	0.199689734	0.1332412	0.09407411	0.1188992	0.232061606	0.2180643	0.1326527	0.305626988	0.373382544	0.1239481	0.2025304	0.2204744	0.2032001	0.1263202	0.116827226	0.09687268	0.2483515	0.4666258	0.206848	0.61545142	0.04254719	0.318569	0.193721401
HM13-IT1	0.8429675	0.5362013	0.537817207	0.4168456	1.025231	1.122733	0.4971638	0.3761063	0.471932	0.1666916	0.3938376	0.6580398	0.5979667	0.5152625	0.469026677	0.324791	0.688030771	0.4190129	0.2001359	1.142412653	0.2160172	0.343941712	0.407464	0.777121799	0.1983759	0.4565814	0.403578834	0.3881893	0.3828399	0.2268127	0.631906462	0.3327843	0.3400978	1.162078087	1.479675504	0.3707442	0.7044111	0.4131993	0.5064972	0.1587561	0.480006416	0.88701477	1.516021	2.379094	2.209671	2.3668602	2.045313	1.638549	0.217836336
C1RL-AS1	0.5346554	0.6734632	0.451280578	0.3348308	0.7821196	0.5825753	0.2198998	0.4101332	0.4253561	0.2702242	0.3497102	0.4484835	0.4230664	0.6471643	0.361675445	0.3794736	0.621171678	0.4126282	0.3429525	0.825438676	0.3628054	0.281293976	0.3737115	0.511759177	0.4473257	0.3867531	0.215554882	0.2015759	0.1845095	0.3974991	0.508288195	0.3888126	0.3509991	0.601279655	0.924530629	0.3805651	0.4497148	0.4055238	0.7185806	0.4080661	0.445853022	0.181362062	0.7011243	1.492404	0.7099666	1.47485348	0.9160387	0.9130305	0.362679268
AC034229.4	0.09721297	0.04328518	0.157875016	0.1261879	0.09736751	0.1599411	0.1146682	0.05060235	0.05442429	0.06728143	0.1907567	0.3541378	0.1072694	0.1039872	0.075724942	0.03745565	0.201969866	0.1449646	0.2154146	0.194151524	0.08719063	0.158656624	0	0.057030583	0.1921683	0.1842891	0.046541647	0.03481869	0.1545249	0.183096	0.117717792	0.05372844	0.04575768	0.312698261	0.155801384	0.2137754	0.1624686	0.1000673	0.2336417	0.1281568	0.116246452	0	0.05099238	0.2743627	0	0.4245917	0	0.1017484	0
GPRC5D-AS1	1.204803	1.156726	1.299314617	0.5918938	0.5782194	1.197592	1.088055	0.9276407	0.5550609	0.5906427	1.182066	1.059148	0.4846907	0.8457485	0.694093577	1.266891	0.63229398	0.8795907	0.7717184	0.94619029	0.9567742	0.880739332	0.75586	0.971857238	1.008883	1.379902	0.222312663	0.6832454	0.349106	1.210234	0.744661525	0.5895816	1.069211	1.061123606	1.220231332	0.4636473	1.274197	1.17128	0.8973423	0.8644677	0.86541672	0.955220043	1.724755	2.04254	1.755899	1.20591004	1.136817	1.655079	1.157797573
AC093278.2	1.552669	1.451822	1.183729082	0.9330798	0.8121273	1.636806	0.4680399	0.8082123	0.6664293	0.7701354	1.207409	1.162669	0.8851992	1.134925	1.773883431	1.329412	1.218646344	1.432087	0.984384	0.938900362	1.121812	0.929146819	1.097415	1.487775306	0.9548868	1.586184	0.982880926	0.7847446	0.7472695	0.9617954	0.821703348	1.172793	0.7957969	1.062293246	1.235000267	1.160891	0.9010145	1.006311	1.23353	1.165595	0.667025415	0.78361895	0.8868365	0.5761616	0.8705304	0.56512557	0.1953404	2.961308	0.156035685
AC016831.4	0.02145692	0.01910787	0.017423144	0.009284098	0.02149103	0.08237209	0	0.06701393	0.02402514	0.05940162	0.1964852	0	0.04735316	0.0344282	0	0	0.300907806	0.01066557	0.02377323	0.128559793	0.01924478	0.043773505	0.01452024	0.037763494	0.03534626	0.04067642	0.010272706	0.02305562	0.01705343	0.01616523	0.069287349	0.03557694	0.02019934	0.01971971	0.126091511	0.05662159	0.08965049	0.007362309	0.2062783	0.03535858	0.085526669	0	0.01125508	0.0908363	0.0984288	0.72630044	0	0.04491595	0
SNHG12	2.405697	3.335023	2.051370082	1.021685	3.267794	1.74055	2.710372	1.599166	1.393017	1.252038	1.826791	2.119636	1.022601	3.136891	0.860331315	1.217935	2.156164377	2.05084	1.146332	2.085375366	0.7287143	0.76659761	1.189838	2.040637703	1.388596	2.587114	0.711107305	1.696011	0.9938305	1.252903	2.162423901	2.834609	1.308626	1.732572448	4.510027924	2.183092	1.734462	1.794633	3.0206	1.08365	1.239744141	2.618230153	2.563738	7.58974	5.328534	4.57438779	6.731974	7.839476	4.696156619
YEATS2-AS1	0.1900423	0.2159231	0.12238813	0.06238028	0.2034716	0.2084467	0.02318954	0.06140041	0.06603792	0.07256768	0.02571804	0.1352783	0.07231093	0.07009839	0.102093242	0.136345	0.30633537	0.08469196	0.07986672	0.18323013	0.1057963	0.08021351	0.06208501	0.192223229	0.09067922	0.1987685	0.119221174	0.06572014	0.03645815	0.05430746	0.116386224	0.1014122	0.04318372	0.186701224	0.231058549	0.05764289	0.1149971	0.0854442	0.1023745	0.08207169	0.135828168	0.128717928	0.2406198	0.5301885	0.120245	0.62968338	0.1978685	0.4389707	0.32006158
AC008456.1	0.02932348	0.1044529	0.04762167	0	0	0	0	0	0	0	0	0	0.03235691	0.03136687	0	0	0.152306277	0.02915157	0	0.029282087	0	0	0	0.206433548	0	0.05558925	0	0	0	0	0.023672388	0.06482693	0.02760484	0.080848114	0.062661569	0	0	0	0	0	0.046753019	0	0.4922055	0.4689688	0.2690297	0.32018629	0	0	0
AC024361.1	0.5008285	0.3270661	0.433787427	0.231148	1.103574	0.1098661	0.1575348	0.3128361	0.07476983	0.2310834	0.1747118	0.5676134	0.3315828	0.2142914	0.208066663	0.205831	0.624313393	0.199157	0.5548939	0.433438741	0.3294095	0.163475633	0.09037831	0.235051283	0.08800229	0.3164777	0.159850984	0.2870101	0.07960922	0.2766974	0.323448887	0.1476277	0.2200217	0.337538777	1.105898609	0.08810742	0.1116023	0.2062135	0.2407383	0.1980742	0.239554604	0.327909925	0.1050824	1.130785	0.6126503	0.36457348	0.6300894	1.048389	0.181190971
AC025857.2	0.3602598	2.245737	0.950732634	1.324973	1.623746	1.975744	1.59355	1.125158	1.916055	1.184351	0.9425627	1.859224	1.291965	2.119504	0.140313863	1.11045	1.871191401	1.611666	0.5987259	1.079254059	0.8077955	1.028934869	1.15802	2.007812012	0.3560765	1.365907	0.603672541	1.225823	1.145302	0.6106789	1.890409249	1.59289	1.017435	2.234872863	1.828375066	0.7922264	0.8278733	1.483351	1.082311	1.127969	0.933390628	1.547927736	3.495978	4.067023	7.849903	5.31051826	2.379514	6.975749	5.539266818
Z82243.1	0.1359543	0.5246384	0.294388508	0.1960849	0.1815606	0.09941374	0	0.09435788	0.1522269	0.1254592	0.0592838	0	0.05000614	0.3878086	0.141203803	0.1746083	0.094152971	0.04505243	0.1506308	0.045254134	0.0812919	0.110942237	0.1840049	0.797584164	0.119445	0.515464	0.173571809	0.1623155	0	0.3414179	0.439015191	0.2003741	0.04266202	0.166596114	0.29052182	0.1594502	0.1893464	0.2487931	0.2178351	0.08961495	0.325145995	0.111267533	0.2852555	0.5542358	0.4157732	0.89070003	0.1710433	0.8537829	0.90174111
AC004943.2	0.9473747	0.942217	1.024500279	0.8772955	0.9488808	0.7866251	0.3498658	0.6175745	0.4362036	0.3799275	0.6196639	0.9837527	0.4738397	0.5493154	0.586234914	1.047296	0.942745028	0.6821601	0.7504476	0.848781383	0.6035277	0.606905821	0.7579403	0.997293177	0.6475856	0.6378184	0.495954021	0.3202931	0.2568474	0.763762	0.886311406	0.3719047	0.7793264	1.208363725	0.841945274	0.4906503	1.046911	1.117976	0.7501073	0.7732883	1.372846108	0.967374913	1.161072	0.8704301	1.584008	1.05378452	1.136191	0.5467557	0.512513741
AL049539.1	0	0.2079386	0	0.04041313	0.04677459	0.05122298	0	0.04861795	0	0.03232147	0	0.1134167	0	0	0	0.0719736	0.04851237	0	0	0	0	0.076217398	0.06320575	0.10958818	0.1230882	0.1770621	0	0.133813	0.03711628	0	0.113101408	0.1032429	0	0.128758107	0.049897175	0	0.07804866	0	0	0.1231311	0	0.114661314	0.1959707	0.1757356	0.4284548	0.91786735	0	0.2932747	0.168953672
AL137058.2	0.2611427	0.2906919	0.265061734	0.09416054	0.2397613	0.1670857	0.1796856	0.2945211	0.3654992	0.1054303	0.1992778	0.105702	0.4082227	0.1862269	0.37293573	0.1509254	0.271275261	0.2163432	0.192889	0.260774077	0.1366282	0.124307867	0.1472662	0.255334897	0.1577341	0.1650182	0.47926084	0.1558888	0.1383665	0.2295299	0.210816432	0.1924405	0.1843779	0.219999893	0.209264194	0.1722791	0.2545892	0.2240085	0.3138153	0.1291001	0.260226829	0.320586049	0.5479222	0.2661457	0.1996556	0.38019277	0	0.136663	0.275557436
AL117379.1	0.5699236	0.5075299	0.66846194	0.2739974	0.5074041	0.3472873	0.2240857	0.4944381	0.1063565	0.328705	0.3727787	0.6920596	0.5939429	0.7789826	0.29596484	0.3903797	0.920946787	0.5665826	0.5262066	0.695590135	0.1703888	0.258373601	0.2142647	0.445798889	0.6258952	0.7803023	0.151586901	0.3402151	0.5032902	0.4055157	0.255605841	0.594981	0.1192268	0.727473797	0.879575908	0.4734635	0.4497886	0.6735697	0.60878	0.4174089	0.605786532	0.8551329	0.5978989	2.621238	2.614397	4.77101214	0.4780117	5.169779	0.801843646
AC004837.2	0.1466174	0.235019	0.166675846	0.07612706	0.1174804	0.03216327	0.03458869	0.09158265	0.06566652	0.04058975	0.1150803	0.1424303	0.2912122	0.03136687	0.045683583	0.04519273	0.243690043	0.1749094	0.064978	0.117128348	0.2104026	0.047857436	0.03968733	0.516083871	0.05796594	0.2779463	0.084233378	0.08402212	0.04661115	0.1104587	0.260396265	0.2268942	0.1104194	0.242544342	0.250646276	0.05158684	0.1470219	0.04024595	0.07047607	0.07731486	0.070129528	0.143993278	0.1845771	0.275864	0.5380595	0.4482608	0	0.4296816	0.530435947
AC009996.1	0	0.2923241	0.159930051	0.05681356	0.1972699	0.2160308	0.03872026	0.06834805	0.03675515	0.09087629	0.04294217	0.1195825	0.1086657	0.1053408	0.051140428	0.07588641	0.204598876	0.06526738	0.03636977	0.098339382	0.08832558	0.026786972	0.06664189	0.192576473	0.1514098	0	0.125726594	0.09405845	0.1043576	0.07419172	0.371000331	0.3628521	0.0618044	0.060336877	0.455951677	0.2309953	0.08229174	0.1802131	0.2761302	0.1081875	0.209350425	0.241789631	0.3443743	0.5249865	0	0.35843212	0	0.2061456	0.296897915
AL354892.3	0.1972588	0.2693507	0.128140274	0.06828084	0.2370869	0.1298173	0.108583	0.1505963	0.1030723	0.1092188	0.2924546	0.2235631	0.1451098	0.1688038	0.081950183	0.1418719	0.177590988	0.07844099	0.2914044	0.262640558	0.07076884	0.075118558	0.1601858	0.262305696	0.1733051	0.2742289	0.163695253	0.103623	0.2299388	0.08916661	0.138011473	0.2471179	0.07427903	0.302147092	0.42152399	0.03470243	0.2967046	0.2256119	0.1264246	0.2167069	0.241122242	0.226016442	0.08277659	0.3711471	0.1809761	0.25846694	0.3474383	0.4404519	0.071364787
AC009120.3	1.086398	0.7069913	0.712514875	0.1807956	0.837019	1.054115	0.246436	0.3480022	0.1871432	0.2313537	0.2733064	0.5581295	0.5071773	0.2234813	0.26038752	0.5795769	1.345579937	0.3738562	0.3703619	0.91796203	0.2623367	0.443264339	0.2827625	0.490262911	0.5231247	0.6336958	1.080256126	0.3591823	0.1660465	0.6925525	0.775835975	0.9699397	0.3540199	1.344053927	1.205410708	0.1837718	0.5237476	0.8028792	0.6025498	0.2754248	0.532966189	0.205183404	0.4821911	1.572371	0.1916771	1.09499965	0.3154132	1.924294	0.30233815
AL355388.1	0.2285654	0.3982357	0.161388229	0.1461955	0.1692082	0.2289005	0.07033194	0.1241482	0.1001437	0.1650688	0.2470021	0.168942	0.05482824	0.2976435	0.123856094	0.1608145	0.34066614	0.1284318	0.187177	0.377096805	0.1336963	0.056765531	0.1882986	0.116599385	0.1637038	0.3014241	0.104670158	0.1423741	0.08687998	0.1123023	0.112314889	0.1098481	0.08419667	0.191794065	0.339772698	0.05244781	0.1577799	0.1977686	0.2030149	0.104807	0.071299979	0.048798835	0.1563814	0.448749	0.2735198	0.62935828	0.07501482	0.603273	0.197739242
LINC02576	1.41894	0.6570713	0.62986279	0.4747919	0.7579713	0.4980339	1.272027	0.6105779	0.5507758	0.2095047	0.6187387	0.7121827	0.2296398	1.902333	0.471593284	1.078842	0.845091474	0.9968398	0.1676926	1.549185218	0.7466227	0.741051062	0.5889347	0.976717954	0.8851104	1.362893	0.054346513	0.02710511	0.3157669	0.3563342	0.27491728	0.6692107	0.6767936	1.182347174	0.909643562	0.7322326	1.059237	0.7270557	0.2728226	0.4863569	0.392139399	0.139354483	0.158783	0.7831323	0.3471505	0.08263236	0.2142193	0.2376224	0.034223184
AC010761.1	1.144496	1.4014	1.122949711	0.8666122	1.313487	0.9415001	1.349998	0.5957456	0.5873465	0.3795526	0.8421729	1.042323	0.4735843	1.300766	0.780076405	0.7716947	1.659511573	0.900748	0.8981998	1.261930914	0.5560221	0.525340495	0.6131449	1.706540296	0.6912927	1.220428	0.662092464	0.4270034	0.4169079	0.6826078	0.654453309	0.5271244	0.7182785	1.46818616	2.674965921	0.7130919	0.9962274	0.8508504	0.5444061	0.3929169	1.064450269	1.346473292	1.450816	1.749634	3.06257	1.87453222	2.699782	3.643588	0.776359977
AC087277.2	1.845437	5.309458	3.919168859	2.456904	1.848371	0.9342258	0.3348918	0.7389284	0.3178955	3.536953	1.114221	3.275188	0.7832088	1.518489	1.105784749	1.422074	2.064506539	2.399117	1.415531	1.559319606	0.2546428	1.042563145	1.152772	1.16591663	1.122466	2.691109	0.135926268	0.4067561	1.805179	2.032002	1.03139496	5.178212	1.60364	1.565562153	6.521990388	1.123807	0.8303654	2.24058	0.5117683	2.339286	1.584339059	0	0.1489248	0.4006422	0	0.62001636	2.143138	0.5943183	0
AL133406.2	0.7157082	1.386246	0.77003605	0.2477413	0.6810037	0.549514	0.2954763	0.3539208	0.2203775	0.2105212	0.6787946	0.4779974	0.6120535	0.4593492	0.390255252	0.4825776	1.356848055	0.4091197	0.2577153	0.821902716	0.7382091	0.350421892	0.5448726	1.364592383	0.5187581	0.7123127	0.137060877	0.2819791	0.1422068	0.4044006	0.346668089	0.7713485	0.2526603	1.578630284	1.835283082	0.1573872	0.4784552	0.3683613	0.5375418	0.3184398	0.385127018	0.351449369	0.4692746	1.632779	0.9028665	1.21130909	0.6753212	0.3745495	0.647326673
AC020915.3	0.9577883	1.226531	0.951272761	0.8836418	0.713537	1.397831	0.8683319	1.384427	1.2231	0.7012374	1.584309	1.066925	0.7773665	0.922925	0.912558256	0.9027531	1.315638267	1.030866	1.157655	0.743016735	0.5111663	0.878470243	0.7713528	1.198084514	0.6676215	0.7652965	1.068687652	0.5330037	0.786391	1.019753	0.773207669	1.084965	0.8643943	1.120309647	1.014895279	0.6405683	1.296449	0.9614665	1.30317	0.7200303	0.725681783	0.583045159	0.7058528	2.330816	1.452443	0.9334589	2.03155	1.70669	1.689599111
DLEU2	0.3738499	0.4526241	0.245583358	0.4253001	0.3071284	0.3455519	0.317107	0.40232	0.3433434	0.3779389	0.3187129	0.346851	0.2595655	0.4762872	0.209412185	0.4240349	0.493080752	0.2881396	0.4328238	0.520134329	0.2072123	0.236515893	0.3354252	0.349928395	0.3404462	0.5972331	0.12066353	0.2166496	0.1836176	0.2151943	0.498483984	0.2646623	0.1819009	0.478698572	0.412905726	0.5135888	0.3194214	0.3228509	0.2978211	0.2131992	0.368352954	0.577553284	0.5155896	1.078821	0.7322269	2.58686425	0.0158541	0.509998	0.782639893
AL353807.2	0.1948678	0.08676711	0	0	0.1951776	0	0.1149288	0.2028694	0	0.1348687	0.1274602	0	0.1075132	0.1042236	0	0	0	0.09686273	0	0.097296389	0	0	0	0.114320397	0	0.1847079	0	0.06979565	0.1548761	0	0	0.1077011	0.1834467	0	0.104103652	0.0857045	0.08141895	0.1337263	0	0.06422405	0	0	0.3066496	0.1833242	0	0.21277834	0	0.2039592	0
AC108727.1	0.05454316	0.4371473	0.132868096	0.1416002	0	0.1196506	0	0.1135656	0.06107154	0	0.07135175	0.06623188	0.240742	0.116688	0.08497379	0.04203039	0.283297426	0.05422341	0.0604312	0.108932344	0.09783987	0	0.07382045	0.319980755	0.03593987	0.4135953	0.104452246	0.1562854	0	0.08218354	0.176127384	0	0.0513464	0.100254404	0.116553707	0.04797707	0.04557804	0.03742976	0	0.07190478	0	0	0.1716614	0.6670574	0	0.23822511	0	0	0.295991357
LINC02163	0.03734401	0	0	0	0	0	0	0	0	0	0	0.04534692	0	0	0	0	0	0	0	0.037291299	0	0	0	0	0	0	0	0	0	0	0	0	0	0	0	0	0	0	0	0	0	0.366756397	0.3525937	1.299877	0.8565363	1.46794814	0.1409468	0.07817253	0
AC002398.1	0.9538027	0.8940874	0.733730607	0.7385098	1.256999	1.321481	0.4737111	0.7839217	0.6182957	0.8685922	0.6567035	1.523954	0.7201118	1.073966	0.703869543	1.160511	0.990811185	1.44727	1.612961	0.952456451	0.7654194	0.655433921	0.9172234	2.473818424	1.025422	1.522651	0.769081645	0.5753646	0.2792848	0.4160181	1.053670729	0.9433305	0.9451586	1.476345886	1.072730841	0.6623532	1.006773	0.9645832	0.9652085	0.9926902	0.600289055	0.986033593	1.421935	1.605696	3.454228	5.48140926	0.1894695	2.416941	1.362114791
MHENCR	2.970457	3.88448	2.151268829	1.042114	3.270017	2.788487	2.493711	2.730253	1.947656	0.9631071	2.870639	2.372193	1.387873	3.034324	1.334120327	1.897192	2.251737068	2.154924	2.283032	3.046433742	1.584126	1.74700552	1.340104	3.014290614	1.833875	2.942413	1.101834276	1.303549	1.084713	1.895146	2.030742136	1.952335	2.519243	3.787513764	4.689213192	1.765448	2.728195	2.33228	2.89427	1.252409	1.941359284	7.490346946	3.986573	9.944363	24.30638	13.26610531	11.31235	9.803284	2.614036027
C9orf147	0.1871548	0.1666656	0.101313856	0.06478333	0.02499364	0.08211181	0.08830383	0.1818504	0.111763	0.04317682	0.09793215	0.1212067	0.05507079	0.1334644	0.174943129	0.06730244	0.155533255	0.07442305	0.0552956	0.161971869	0.07833454	0.111996985	0.09287713	0.102475792	0.09865682	0.1182647	0.13141649	0.07150194	0.0396656	0.08459929	0.141014678	0.09654231	0.1057114	0.103201347	0.106648677	0.04389986	0.1146879	0.1027466	0.07496799	0.08224267	0.099465823	0.183805156	0.06544715	0.1643302	0.1144707	0.29972269	0	0.3917727	0.067709315
AC073111.1	0.1531104	0.3635955	0.124326575	0	0.1022359	0.1679382	0	0.1593974	0	0.0706455	0.2670594	0.06197412	0.05631644	0.1091866	0.079511189	0.07865686	0.212068359	0	0.169639	0.30578865	0.1373252	0.208236819	0.241762	0.119764225	0	0.09675177	0.04886873	0.03655962	0.04056279	0.03845015	0.288408591	0.05641486	0.1441367	0.281428435	0.381713391	0.04489283	0.1279441	0.2801885	0.2453238	0.06728233	0.040686258	0	0.374794	0.1920539	1.1706	0.33436596	0.3852547	0.534179	0.184642227
AC010525.1	0	0.1731407	0.118406262	0.1261879	0.7302563	0.1066274	0.05733408	0	0.05442429	0.1345629	0.06358558	0.2951148	0.0536347	0.05199361	0	0.1872782	0.353447265	0.2899293	0	0.145613643	0.08719063	0.039664156	0.09867836	0.114061167	0.1921683	0.1842891	0	0.2089121	0.2317874	0.1098576	0.078478528	0.4298275	0.1830307	0.2233559	0.363536563	0.1282652	0.08123432	0.1667788	0.1752313	0.09611762	0.193744086	0	0.1529771	0.3200898	0.2229714	0.4245917	0.7338184	0.3052451	0.08792487
AC005519.1	0.2979325	0.4608114	0.445647563	0.1221263	0.4868732	0.3955823	0.166466	0.2122189	0.2458051	0.1410843	0.1846168	0.4569854	0.08651392	0.1174135	0.342008626	0.07250011	0.325781678	0.1402986	0.1389873	0.313170527	0.1687684	0.115162425	0.1485589	0.20238139	0.09299145	0.267536	0.285276124	0.06739594	0.0373878	0.1772026	0.265833814	0.2599953	0.1623778	0.302633357	0.569638125	0.2068945	0.2227556	0.2582571	0.3580256	0.1550398	0.187507993	0.192500157	0.6086633	0.6490775	0.431589	1.60945724	0.769382	0.6236647	0.170189617
AL358072.1	0.1863953	0.3651764	0.151354091	0.1935613	0.2240299	0.3271144	0.04397275	0.1164294	0.1252232	0.05160193	0.04876737	0.2263403	0.1234065	0.07975368	0.058077738	0.1436343	0.116176579	0.2594237	0.1239102	0.223358666	0.03343571	0.121682732	0.1261367	0.043739978	0	0.1413417	0.03569542	0.02670442	0.08888543	0.02808533	0.090284428	0.2472443	0.0701883	0.137043412	0.079661925	0.09837386	0.06230319	0.07674727	0.08959653	0.04914536	0.059437316	0	0.03910894	0.2104243	0	0.08141084	0	0.4682195	0.202303658
AC090517.2	0.09456821	0.4491474	0.153579887	0.1636732	0.5367384	0.3111796	0.4090112	0.3281712	0.1058873	0.2836209	0.371134	0.2679469	0.2434858	0.2023163	0.392878817	0.2914931	0.327458495	0.3447174	0.3143311	0.377738921	0.3392741	0.257233717	0.1919875	0.443832129	0.3738803	0.4183091	0.211285389	0.3161332	0.100214	0.2137376	0.229030351	0.1045334	0.2077264	0.34764689	0.437847713	0.2772792	0.3424385	0.4110117	0.2272853	0.3116755	0.175908234	0.23218916	0.1984204	0.5337968	0.4338105	0.34420026	0	0.2639472	0.513196779
AL121583.1	0.1885818	0.2798939	0.153129506	0.0815966	0.1888816	0.2068447	0.0741476	0.1963253	0.0703845	0.1740241	0.1644647	0.305327	0.2080901	0.537928	0.19586334	0.2906383	0.424447668	0.1874763	0.139293	0.125543727	0.1691396	0.15388762	0.1914244	0.331897926	0.1656817	0.595832	0.240760896	0.652927	0.09992008	0.1183949	0.076119569	0.2779383	0.1183527	0.202199315	0.235072763	0.1382331	0.2363776	0.2588251	0.3021584	0.3314789	0.200448427	0.154338836	0.2967577	0.7983472	1.009256	0.41182905	0.3558804	3.026492	0.056854645
AC007038.1	0.6083036	1.031825	0.211691196	0.3258718	0.522232	0.4448093	0.3075121	0.1809376	0.2270376	0.3809129	0.5684035	0.844188	0.3196338	0.5577369	0.40615175	0.245537	1.203631226	0.2015792	0.6418773	0.376037394	0.1818632	0.354565394	0.2352279	0.33987145	0.2481308	1.20809	0.610198731	0.1452504	0.2071991	0.2182306	0.678149929	0.5763464	0.4090365	0.772026652	0.711843891	0.3821957	0.3146732	0.3975647	0.7309987	0.3245918	0.323290808	0.284484016	0.4558306	1.444297	0.6643944	1.77123592	0.109329	0.8489114	0.26199235
LINC01091	0.08266664	0.05643934	0.062650749	0.04292239	0.08003812	0.102762	0.1722676	0.1118794	0.1110734	0.04195683	0.1189563	0.08365191	0.09425891	0.05600392	0.120202029	0.1082935	0.111636448	0.06848503	0.07937858	0.107314952	0.06425811	0.080949754	0.06526548	0.04849689	0.04902403	0.07313285	0.058046929	0.1065911	0.08979192	0.09134321	0.111225835	0.07310217	0.08300969	0.081038655	0.11776734	0.1042248	0.08749999	0.06996607	0.1456995	0.07628618	0.059311244	0.067655924	0.1532131	0.4510637	0.1011239	0.08424698	0.03120072	0.1557421	0.084737466
AL359076.1	2.092509	2.227023	2.113551778	1.501636	2.709251	2.127217	2.468232	2.603491	3.428731	1.236296	2.002946	1.859224	3.153721	2.238325	1.510712593	1.297838	3.074991203	1.319178	2.601131	3.567534251	1.144377	1.499305095	1.934096	3.952219435	1.84962	3.676567	2.345699017	1.389266	1.460261	1.307305	2.842884678	2.651499	1.29723	2.57976065	2.890115674	1.391678	1.577977	1.681131	1.533274	1.850264	2.441175489	0.87715905	2.248764	4.465253	2.341199	2.00619579	1.541019	1.175194	2.400348955
AC016949.1	0.09102106	0.3107159	0.110864462	0.01312783	0.2127201	0	0.01789408	0.01579309	0.03397185	0.07349531	0.05953554	0.07368473	0.2008739	0.03245461	0.047267798	0.07013988	0.173346748	0.09048748	0.03361565	0.121190123	0.0680309	0.061896294	0.1642544	0.533980622	0.03998405	0.2588264	0.014525737	0.09780282	0.1205688	0.0571446	0.073479896	0.4359875	0.05712424	0.167303528	0.226920912	0.05337576	0.1014136	0.1457456	0.05469003	0.08999548	0.072561479	0	0.03182964	0.1712582	0.5567183	1.2257719	0.2290261	0.3493145	0.10976608
AC002128.2	0.1387408	0.7413113	0.366139752	0.1800935	0.9032491	0.3423983	0.1227395	0.07221889	0.1165103	0.1680403	0.1814967	0.379065	0.1913665	0.1855112	0.05403673	0.2138245	0.432372382	0.1379275	0.1921477	0.311726294	0.1555464	0.028304034	0.2112483	0.406965814	0.2285496	0.1315073	0.033211758	0.3478488	0.1654017	0.156787	0.560016681	0.5367628	0.1959139	0.382524086	0.963548365	0.1525485	0.2608568	0.5236532	0.3751311	0.2743551	0.082952565	0.255483219	0.2547144	0.8483934	0.4773319	0.68171702	0.1309118	0.7260685	0.125485009
ITPRIP-AS1	0.06740711	0.08003675	0.01824499	0	0	0.02464502	0	0	0	0.03110179	0.05878667	0	0.0495868	0.02403478	0	0.03462881	0.023340857	0	0	0.044874645	0.02015255	0.073341269	0	0.079089583	0.01480542	0.04259512	0	0.03219086	0	0.01692774	0.018138905	0.04967346	0.04230427	0	0	0	0	0.04625753	0	0.01481058	0	0	0.1650037	0.147966	0.1030717	0	0.3392179	0.04703463	0
AL078581.2	1.008728	1.010582	1.075059209	0.8183659	1.32606	0.4840572	1.04112	1.181416	1.764788	1.919895	1.484536	1.454569	0.9043758	1.07902	0.491098521	1.020226	0.982375486	0.7521106	1.257324	1.259129736	0.5654569	1.234721843	0.6826221	0.96163628	1.28781	1.55372	0.724407049	0.812914	1.102354	1.187431	0.55985197	1.32409	1.008957	1.042940669	0.80833424	0.9427494	0.7902427	1.124874	1.060665	1.329816	1.40726587	1.547927736	0.7936814	0.7117291	0.5784139	0.55072041	0	0.5278945	0.7983061
AC006042.1	3.068053	3.970755	2.657361912	0.6372009	1.515979	1.884497	0.04825254	0.5536323	0.4580365	1.472231	2.515149	1.937283	1.354174	1.225223	0.701033767	1.450048	2.84713913	0.9353539	0.9517913	1.674834782	1.467598	1.034825717	1.411816	2.207867207	1.42861	3.56726	0.352526331	0.8204984	1.072901	1.201934	1.750265874	2.577427	1.347843	1.91736548	3.758857056	0.7556389	2.085195	2.021207	2.408762	1.078572	1.434889409	0.301314178	1.673698	9.467084	1.68888	2.9480358	2.624731	5.822958	1.77594814
AP001793.1	0.08244408	0.0978911	0.133890158	0.166471	0.1101002	0.120571	0.09724743	0.1144392	0.1538533	0.09509971	0.07190061	0.1668534	0.1516212	0.1469819	0.128441152	0.1482379	0.342571964	0.2458823	0.1826882	0.109770285	0.09859248	0	0.1673737	0.451419003	0.03621633	0.1562913	0.21051145	0.07874381	0.0218415	0.08281572	0.288408591	0.06075447	0.05174137	0.227307582	0.176175411	0.07251919	0.06889296	0.1508707	0	0.03622895	0.087631941	0.067473773	0.1729819	0.4136545	0.2521292	0.36008642	0	0.2301079	0.44740232
LINC01811	0	0.0168183	0	0	0	0.02071484	0	0	0	0.02614195	0	0	0.02083956	0	0	0	0	0	0	0.018859212	0	0.015411359	0.01278037	0.02215902	0.01244438	0	0	0.01352867	0	0.01422825	0	0	0	0	0.020178681	0	0.01578165	0	0	0	0	0.139108924	0.3566322	1.137094	0.1732694	0.70113744	0	0.3558055	0.102488637
AL360091.1	0.04321665	0.2693979	0.035092178	0.1495938	0.08657071	0	0.1019529	0.08998241	0	0.02991039	0.05653476	0.3148685	0.09537461	0.09245638	0	0.0333023	0.224467517	0	0	0.086311313	0.07752231	0.070531826	0.0292454	0.152119883	0	0.0819269	0	0.1547887	0.06869505	0.0325586	0.104664408	0.0955413	0	0.15887089	0.092350014	0.03801409	0.03611324	0.05931409	0.1558004	0	0	0	0.04533799	0.2439394	0.1982467	0.18875498	0.1631119	0.2713974	0
AC090579.1	0.9782055	0.7196161	1.657687669	1.214559	1.533538	0.4198455	1.755856	1.416866	1.190531	1.41291	0.9458355	1.652643	0.8447466	1.182855	1.192667837	1.278174	1.369608151	1.226159	0.7068292	1.52894325	1.602128	1.110596366	1.20881	0.798428169	1.008883	1.290024	0.32579153	0.3960626	0.8788605	1.570048	0.274674848	0.7051858	1.521443	0.899007499	0.772515196	0.5611604	1.492681	2.1306	1.686601	1.261544	1.830881616	1.879626536	0.669275	0.4401235	0	0.18575887	0	1.068358	0.153868523
ANKRD10-IT1	5.305276	8.73311	5.243473307	2.202768	5.447895	4.790437	1.51706	3.514713	3.24015	2.410778	5.047423	4.815389	4.996676	3.353393	2.62983258	2.993877	9.018206958	3.409568	3.473358	5.297788363	3.124149	1.924108205	2.883012	6.790631574	2.771907	7.009666	3.155698209	2.1689	1.639751	3.532608	4.326128858	5.035026	3.253886	8.224746001	8.817579331	1.744086	4.478042	4.19232	5.731378	3.055459	2.477793121	3.815641869	6.26843	21.77891	5.899822	10.76658406	1.011293	6.674566	7.124881945
AC006001.2	1.028354	1.159978	1.447384009	0.2966358	1.0071	1.228205	0.8086673	1.022998	0.1535252	0.4270362	0.8669466	0.915737	0.6051916	0.708898	0.747642525	1.074194	1.044515797	0.6588318	0.9114931	0.524861116	0.471415	0.484849906	0.5876517	1.313831427	0.5571446	0.3898952	0.459511934	1.244119	0.490386	0.6886595	0.848622292	0.4041662	0.5808493	1.092110343	1.31849828	0.6633418	0.8211335	0.9566136	1.428004	0.7983501	0.947321831	0.673299058	1.462416	0.8814413	1.991767	1.49716104	1.466268	0.5262061	0.248026872
AC009093.1	0.03063668	0.009094219	0.049754323	0.01767473	0.03068538	0.0784085	0.02409179	0.01063156	0	0.03533958	0.01335933	0.04960291	0.05634327	0.02184772	0.063639256	0.01573887	0.095476226	0	0.05657327	0.0917803	0	0.041667205	0.01382155	0.023964257	0.01345819	0.05807872	0.166232839	0.01463082	0.01623285	0.06154956	0.016488342	0.09030678	0.00961369	0.037541668	0.043645171	0.03593137	0.05973567	0.04905634	0.03681611	0.02019432	0.016282257	0.25073627	0.4499671	0.2017526	0.4216166	0.20071516	0	0.192396	0.240149252
MIRLET7BHG	0.2694401	0.2232799	0.21878699	0.148967	0.2248904	0.3283708	0.1765666	0.206482	0.150845	0.08288019	0.2594598	0.331726	0.4253228	0.184138	0.192392647	0.1528371	0.213808445	0.2678606	0.223895	0.220479596	0.1980284	0.140472603	0.2076587	0.14928711	0.1874043	0.2128269	0.189912346	0.1930103	0.1219433	0.1578819	0.096673271	0.1530529	0.1514844	0.206354648	0.323869951	0.154711	0.1719918	0.2747833	0.1888754	0.1726694	0.161097125	0.284831675	0.1413329	0.5280811	0.446332	0.42496233	2.231625	0.3525133	0.331698415
AC074117.1	1.099415	1.208433	0.999859678	0.6143341	1.761861	1.047399	0.9411225	0.9091072	0.5979175	0.6565559	1.027302	0.9154442	0.9289241	0.8669005	0.743844419	0.8375158	1.363962525	0.7744476	0.8004654	1.505641653	0.7381433	0.861265529	0.6802213	1.378411819	0.6747573	1.04805	0.493270529	0.7110483	0.6740652	0.9655361	1.151267586	1.041658	0.8575541	1.541587762	1.261936416	0.5083995	1.275691	1.263188	0.8757457	0.8240706	1.091803574	0.848366022	2.122222	2.405458	2.997174	3.11434653	1.47011	1.94634	0.681855822
AC022306.3	0.2338414	0.3470685	0.221527352	0.2698128	0.2342131	0.1709916	0	0.1622956	0	0.05394747	0.3568885	0.1893028	0.04300528	0	0.182152906	0.09009786	0.283400443	0.1162353	0.6045317	0.116755666	0.1747776	0.095410324	0.1582442	0	0.1284033	0.2955327	0.111953817	0.02791826	0.06195045	0.08808581	0.283164798	0.04308044	0.1467574	0.393999808	0.124924382	0.0685636	0.1628379	0.106981	0.2341728	0.07706886	0.310695062	0.095690078	0.4906394	0.5133076	0	0.17022267	0	0.1631674	0.07049976
AC010976.1	0.1283793	0.1455042	0.154787714	0.06733077	0.116894	0.1066758	0.02753285	0.0324002	0.03920327	0.1103916	0.08651562	0.1180995	0.09873263	0.07490477	0.048485952	0.06595185	0.258638724	0.07348207	0.0732742	0.132082938	0.06629494	0.047618583	0.07371327	0.260177455	0.09228262	0.2507469	0.059600338	0.08360277	0.05565421	0.06154816	0.141325444	0.2064108	0.06225868	0.253847426	0.386562744	0.0410635	0.1430373	0.08809918	0.1215488	0.08462188	0.052722302	0.057309847	0.1714121	0.4208803	0.1249206	0.39929729	0.1027812	0.3094554	0.070371811
AC055822.1	0.5780349	0.1715844	0.586709681	0.2084228	0.1929846	0.5283449	0.3409123	0.501475	0.2157403	0.4333982	0.6931542	0.2339697	0.5846785	1.082051	0.45026561	0.4825466	0.700540421	1.005631	0.9606523	0.384812683	0.4752379	0.275153369	0.554151	0.113035898	0.6982833	0.5478977	0.184493181	0.48308	0.6891117	0.4717704	0.233319309	0.3194729	0.1360391	0.486966055	0.514669741	0.6355614	0.3622686	0.1983357	0.6367394	0.2222585	0.422405646	0.709611816	0.4548062	0.6797413	0.6629014	1.26232544	0	0.1008338	1.394152548
AC016737.1	0.1806359	0.2681006	0.14667742	0.03473713	0.06030769	0.1320862	0	0.06268438	0.04494591	0.09723678	0.3675818	0.2193466	0.08858766	0.2146927	0.156342226	0.1855948	0.166795338	0.09976499	0.06671197	0.2204656	0.07200574	0.081890884	0.05432853	0.047098291	0.1058005	0.4185329	0.115308238	0.2156607	0.03190332	0.1209668	0.145824568	0.1109281	0.2456262	0.350467994	0.300224015	0.03530897	0.1844886	0.2203729	0.2170702	0.06614836	0.080001069	0.197114393	0.3158377	0.6608596	0.7365571	1.13959936	0.07575232	0.8822956	0.18153028
AC244093.5	0.0597088	0.1595161	0.169693654	0.02583514	0.2392149	0	0.07042989	0	0.03342774	0.04132466	0.03905465	0.07250454	0.09882829	0.03193479	0	0.04601098	0.093038347	0.02967939	0.03307724	0.029812264	0.05355302	0.121809838	0.0404059	0.140114135	0.05901546	0.05659574	0.028586165	0.06415756	0.02372754	0.0674752	0.024100996	0.09900101	0.05620929	0.054874625	0.095694165	0.05252086	0.02494731	0.1024366	0.03587605	0.01967868	0.023799761	0.073300199	0.0939595	0.1685152	0	0.06519671	0	0.1874834	0
AL512652.1	0.08574184	0.1145326	0.069622882	0.03709925	0.08587815	0.1880908	0	0	0.04800223	0.05934222	0.05608248	0.1561748	0.09461162	0.04585836	0.066789399	0.06607177	0.089068711	0.1278588	0.04749892	0.042810411	0	0.069967571	0.08703431	0.100601949	0.0847462	0	0.041049733	0.03071008	0.03407275	0.1937888	0.103827093	0.1421655	0	0.118199943	0	0.07541996	0.03582434	0.02941979	0.05151801	0.1412929	0.034176457	0.105259086	0.08995056	0.3629818	0.786643	0.37448988	0	0.5384524	0
AC017083.1	0.08758104	0.1949823	0.088895406	0.1326327	0.08772027	0.1440941	0	0.06838296	0.0490319	0.04546135	0	0.05317493	0.04832054	0.1171051	0.102333093	0.1349781	0.159213732	0.2176691	0.07277669	0.109321785	0.09818965	0.035734204	0.04445062	0.128449884	0.1009914	0.1245222	0.083860537	0.04705324	0.03480362	0.03299094	0.159081347	0.1210125	0.1030599	0.14085795	0.140364475	0.1155566	0.07318557	0.09015257	0.1578693	0.04329711	0.157093009	0.053758471	0.06891003	0.4737591	0.4017584	0.19126143	0.4131945	0.2750012	0.079213213
AL133243.3	0.07135639	0.1525068	0.121677807	0.1481994	0.2429974	0.1487069	0.0673351	0.05200049	0.0878869	0.1432194	0.06534243	0.09531306	0.1732237	0.1679234	0.077817209	0.07698109	0.244612804	0.1347824	0.2213665	0.142511355	0.1087996	0.133925943	0.1352064	0.452105964	0.06582595	0.2434898	0.102487682	0.2504651	0.1361095	0.08601366	0.207377682	0.2129642	0.1209136	0.16394799	0.25921948	0.1067027	0.1669576	0.1077289	0.0257247	0.1034768	0.119458321	0.105118927	0.1721757	0.2953692	0.1309326	0.4363231	0.08079575	0.3435532	0.219431675
AL035416.1	0.02794715	0.07466271	0.045386494	0.02418465	0.02799157	0.0613073	0	0	0	0	0.03655963	0	0.09251462	0.05978926	0	0.04307156	0.058063045	0.02778331	0	0	0.02506588	0.022805597	0.03782456	0.065581453	0.01841508	0.1059602	0.02675993	0.02001961	0.0222117	0.06316453	0.067683893	0.0308921	0.05261835	0	0.059720478	0	0	0.05753544	0.0335841	0.0184215	0.022279307	0	0.05863792	0.4732488	0.2564025	0	0	0	0.151661803
FSIP2-AS1	0.07307543	0.06507534	0.019779228	0.04215824	0.1951776	0.05343488	0.1723932	0.07607604	0.05454799	0.06743434	0.2230553	0.05915711	0.1343915	0.02605589	0.037948522	0.1689335	0.101214444	0.04843137	0.05397604	0.048648194	0.0218472	0.079508604	0.1483539	0.257220893	0.04815125	0.1385309	0.093294847	0.03489782	0	0.1101073	0.117985332	0.4308044	0.09172335	0.111931764	0.234233217	0.02142612	0.06106421	0.05014737	0.1170864	0.06422405	0.077673766	0.119612598	0.07666241	1.260354	0.5586953	0.58514044	0	0.1529694	0
AC007128.2	0.02340116	0	0	0.02025068	0	0.02566741	0	0	0	0	0	0	0	0	0	0.01803269	0	0.02326397	0	0.023368128	0.02098857	0	0.01583594	0	0.01541962	0	0	0	0	0.03525997	0	0	0	0.02150654	0.050006121	0.02058405	0	0	0	0	0	1.034204994	0.04909965	0.5503728	0.3220427	0.30662381	0	0.04898584	0
TH2LCRR	0.1189757	0.1589259	0.112710494	0.05147908	0.1986081	0.02174963	0.09355904	0.02064351	0.0222027	0.06861958	0.1037604	0.19263	0.153164	0.04242217	0	0.07640121	0.061796053	0.01971304	0.08787959	0.217814302	0.0355699	0.064724858	0.08051278	0.232659457	0.05226408	0.1879544	0.075947702	0.02840896	0.01575983	0.07469503	0.048023632	0.08767527	0.0373342	0.236910153	0.296613551	0.05232652	0.06627999	0.1768997	0.09531546	0.1045646	0.015807797	0	0.06240788	0.3357834	0	0.17321456	0	0.04150882	0.215216657
HCG18	1.258282	1.47438	1.015479599	0.6943782	1.476243	1.256822	1.418815	1.146406	1.072618	0.7344228	1.132287	0.9089062	1.636568	1.214169	1.146908056	0.7607415	1.422296375	0.9599975	1.18935	1.674828912	1.037389	0.960181497	0.9296667	1.552253815	1.013813	1.173701	1.204829419	1.093321	0.802979	0.9630496	1.380084217	1.043582	0.8728151	1.493281355	1.487579704	1.056681	1.32044	1.14779	1.341808	1.035485	1.059573295	1.550374525	3.995684	2.989061	1.794505	2.27026754	1.278831	1.886015	1.161741618
AL355297.3	0.149272	0.2392742	0.096967802	0.02583514	0.209313	0.4584386	0.1056448	0.1243211	0.3677051	0.061987	0.1952733	0.1450091	0.2305993	0.2235436	0.232553617	0.09202196	0.27911504	0.1780763	0.2315407	0.476996223	0.05355302	0.146171806	0.1010148	0.070057068	0.1770464	0.1131915	0.457378638	0.149701	0.07118262	0.1574421	0.144605979	0.09900101	0	0.301810438	0.19138833	0.05252086	0.1746312	0.1434112	0.2511323	0.07871471	0.190398088	0.366500996	0.1565992	0.3089446	1.369504	0.39118024	0	0.4374613	0.162011982
AC012085.2	0.01099818	0.666001	0.384015384	0.08565759	0.2423447	7.575745	0.3113514	6.583629	17.72068	0.2740277	0.05755	1.295447	5.279124	0.05882294	2.278858402	0.03390034	0.811169633	0.02186742	3.57034	0.054913303	0.3156578	0.906455192	0.4167882	0.025808607	0.05072887	0.04169907	4.68628299	0.1181763	0.6118759	0.09114403	3.125289601	0.1094142	0.02070717	0.283016794	0.058755268	0.5417544	0.0459522	0.03773703	2.299675	0.06524557	0.113979974	0.243030214	0.1499945	0	0.1009034	0.02401808	0	0	0.01989475
AC124283.3	0.03608663	0.06427194	0.05860512	0.06245666	0.108432	0.1187442	0.04256621	0	0.04040592	0.02497568	0	0.08764017	0.1592788	0.115804	0.056220033	0.05561596	0.037486831	0.03587509	0.07996451	0.0360357	0	0.029447631	0.09768161	0.254045326	0.07133519	0.06841034	0.034553647	0.103401	0.02868076	0.02718698	0.116528723	0.2393358	0.1019148	0.265319736	0.192784541	0.09522722	0.03015517	0.09905653	0.130096	0.04757337	0.201376429	0.265805773	0.07571596	0.1018468	0	0.07880679	0	0.3021618	0
AC013468.1	0.1792263	0.1915261	0.378385229	0.1861167	0.1436089	0.1965832	0	0.1119514	0.04013564	0.02480862	0.1406751	0.08705394	0.1186601	0.345088	0.167531937	0.1104879	0.111708249	0.07127024	0.07942963	0.286357264	0.09644917	0.029250657	0.1697994	0.210288355	0.1889547	0.4077165	0.137290076	0.2567733	0.05697784	0.08101537	0.202561217	0.1188674	0	0.263545022	0.114897007	0.06306016	0.02995346	0.1475909	0.172301	0.2599033	0.085726898	0.264027808	0.0752095	0.404662	0.1644321	0.5479576	0.2705802	0.3751759	0.129681832
AC018653.3	0.5272505	0.9228665	0.442893652	0.2360003	0.9104977	0.5583696	0.1715646	0.283914	0.4275008	0.3397455	0.4043266	0.4194686	0.3410512	0.7195757	0.226596773	0.2661924	0.774346297	0.3614894	0.2618685	0.635438671	0.3261329	0.267051798	0.3691023	0.70395766	0.527118	0.1723314	0.295948031	0.2734995	0.1733982	0.2328533	0.454995741	0.5225193	0.3423094	0.818744301	1.048983364	0.3838166	0.2886609	0.4117273	0.5680526	0.2636509	0.304370481	0.312473962	0.8773804	2.343253	1.000818	1.90580092	2.058613	0.9514638	0.361767214
AC244093.4	0	0.1344279	0.024515099	0.07837871	0.1511939	0	0	0	0	0.02089515	0.1184841	0.03666075	0.03331395	0.06458925	0	0.06979412	0	0.09004141	0	0.09044453	0.05415643	0.024636469	0.08172236	0.035423222	0.1193609	0.05723344	0.028908263	0.06488046	0.02399489	0.06823548	0.073117671	0.03337217	0.02842132	0	0.096772409	0.05311264	0	0.04143632	0.03628029	0.05970123	0.048135855	0.074126117	0.1583637	0.02840233	0	0.06593132	0	0.2527945	0.163837469
AP000786.1	0.1106822	0.5256803	0.239665687	0.1277083	0.3325746	0.4046704	0.04351864	0.03840902	0.4131001	0.2042761	0.193055	0.2240028	0.08142136	0.07893006	0.057477968	0.1990113	0.498232891	0.0366778	0.04087687	1.105260181	0.06618084	0.210745696	0.02496681	0.043288274	0.218794	0	0.176633962	0.05285729	0.11729	0.1667718	0.178704118	0.4078183	0.2083904	0	0.8672318	0.1622632	0.3391288	0.1265912	0	0.04863783	0.088235259	0.090584411	0.1548202	0.4859195	0	0	0.1392487	0.4633842	0.333690772
LINC00539	0.2075515	0.1642928	0.168533066	0.1995657	0.2078815	0.1517677	0.367228	0.2520863	0.2323938	0.07182355	0.2262607	0.0840101	0.1526815	0.4810318	0.089818987	0.1421663	0.119780407	0.4355957	0.1788555	0.195744214	0.1447862	0.159958137	0.1092416	0.216464657	0.2127393	0.2404482	0.099367293	0.04955904	0.2016139	0.1129305	0.14893612	0.1019655	0.1411128	0.180150531	0.234079218	0.1217105	0.2023429	0.1661688	0.1662765	0.09880622	0.211419717	0.028310674	0.1572562	0.4664461	0.2644711	0.22662782	0.04351989	0.2413719	0.333726672
AC004066.1	0.1498983	0.1668598	0.304295813	0.09728825	0.3753415	0.4110376	0.4420338	0.4291469	0.5874398	0.07780885	0.6373009	0.4095492	0.08270246	0.08017197	0.116764683	0.4042853	0.311429058	0.1490196	0.2076002	0.449060255	0.2016664	0.550444178	0.1775175	0.2638163	0.0493859	0.07104151	0.035882634	0.08053344	0.2084871	0.2823263	0.423537091	0.2899645	0.1411128	0.37884597	0.360358796	0.1977796	0.4697247	0.128583	0.09006644	0.2964187	0.149372626	0.184019381	0.3538265	0.7050929	0.687625	0.24551347	0	0.07844586	0.06778823
TRIM31-AS1	1.093248	1.251722	0.824314633	1.452885	2.463717	1.11347	0.5066077	2.235629	1.267818	1.756486	2.196308	1.469769	0.9909231	2.004737	0.486625857	1.474279	1.906297542	0.815129	0.9949683	1.520588369	1.365748	1.019563877	0.7926622	1.007851951	1.10628	1.924461	0.037385913	0.503444	1.055076	1.235448	1.702083485	3.452713	1.764296	1.220035837	2.461321319	1.511147	1.305076	1.205729	0.656878	1.106666	1.77418765	1.725558787	3.932265	2.791603	2.328406	2.98432282	4.27359	0.3269292	0.211884523
POLH-AS1	0.4330396	0.5206027	0.421956861	0.4122139	0.3686688	0.2612372	0.4597151	0.4057389	0.4121403	0.2547519	0.5381652	0.4469648	0.3822692	0.2779295	0.134928079	0.4338045	0.607286664	0.3444008	0.2878722	0.345942715	0.291296	0.265028678	0.3223493	0.685922381	0.2425396	0.4925545	0.020732188	0.217142	0.2581269	0.3914925	0.34958617	0.3350701	0.2445956	0.517373486	0.161939014	0.2856817	0.3799551	0.4160374	0.5464031	0.2711682	0.448781756	0.212644618	0.4542958	0.4481257	0.3972944	1.13481782	0.8172069	1.541025	1.40999519
U73166.1	0.1143225	0.1090787	0.145876515	0.02119957	0.1962929	0.1343506	0.04816063	0.07651076	0.02742984	0.02260656	0.04272951	0.1586537	0.08109567	0.09608419	0.025443581	0.05034039	0.127241015	0.04870812	0.07237931	0.16308728	0.0585921	0.039981469	0.04973389	0.086230242	0.04304569	0.06192113	0.039094984	0.1754862	0.02596019	0.0492162	0.092290749	0.06318465	0.03843645	0.165104682	0.218121938	0.02154856	0.09553156	0.03362261	0.09812953	0.02691293	0.058588212	0.100246749	0.1799011	0.2688754	0.7491838	0.30315847	0.3698445	0.2051247	0.118171025
KLHL7-DT	0.1839236	0.08933899	0.081462031	0.05787715	0.1172284	0.2842636	0.2268095	0.1914758	0.1684946	0.05786098	0.1531113	0.1421247	0.02767501	0.07154191	0.078146723	0.01288451	0.034738187	0.01662231	0.05557596	0.091832005	0.04498955	0.013644222	0.02262983	0.156945319	0.06610468	0.07924287	0.496311122	0.08983059	0	0.0503871	0.188972867	0.009241124	0.05509125	0.069149732	0.080392056	0.01470748	0.006986025	0.02294835	0.2511603	0.06612772	0.093305459	0.307895142	0.02631159	0.09437905	0.5752557	0.05477134	0	0.3325077	0.105859623
PEF1-AS1	0.1450956	0.2325797	0.062836536	0.04185385	0.2906526	0.116708	0.03422969	0.0302107	0.07581579	0.01338949	0.06326994	0.05872998	0.1174106	0.06208262	0.045209431	0.007453945	0.090435288	0.09616336	0.08573812	0.057956333	0	0.015786907	0.03927541	0.113494979	0.06373812	0.03667486	0.074096991	0.06236254	0.03075158	0.05101239	0.242075803	0.08553878	0.04553054	0.088898874	0.299720803	0.03403428	0.05658176	0.05310431	0.08136869	0.0191281	0.138803299	0.118748969	0.2435485	0.2275007	0	0.12674522	0.1095264	0.4454705	0.139981472
AC008649.2	0	0.3155168	0.071924465	0	0	0	0	0	0	0.06130394	0	0	0	0.09474869	0	0.06825596	0.092013131	0	0	0	0	0	0.119882	0.415710534	0	0	0	0.06345059	0	0.1334633	0	0	0	0.162809838	0.094639684	0.1558264	0.07401722	0.06078469	0	0	0.141225028	0.21747745	0	0.3333167	0	0.19343486	0.3343119	0	0
AC058791.1	0.1407582	0.03581382	0.065312272	0.005800384	0.2551102	0.2499643	0.03162518	0.2791199	0.1200806	0.06958515	0.7979214	0.03255676	0.1479231	0.05735881	0	0.04132068	0.619693187	0.0599713	0.1782323	0.676024314	0.04208216	0.14221051	0.02721523	0.133695524	0.02208313	0.03811983	0.012836064	0.03841161	0.04261757	0	0.286785278	0.05186357	0.05047939	0.2094433	0.594412973	0.1120215	0.1400263	0.05059688	0.9101836	0.04418165	0.272513962	0.246855267	0.1195403	0.1702541	0.3074746	1.21492574	0.07589444	0.2525574	0.121247241
PVT1	0.5853485	0.6602704	0.34538932	0.2971723	0.2735969	0.2953364	0.5845822	0.4346938	0.4107236	0.1836551	0.4543365	0.3459178	0.3401747	0.5301304	0.273577549	0.2495884	0.563469451	0.5159664	0.428035	0.674149017	0.3115005	0.286595731	0.2191834	0.581487691	0.4268423	0.4808526	0.29518741	0.2320168	0.2667264	0.2351948	0.381184483	0.250185	0.3085832	0.537957139	0.316878402	0.5251799	0.4369617	0.2999287	0.3798433	0.3961243	0.255094617	3.554625971	2.726519	2.602849	1.808004	2.70998958	1.988343	3.667776	2.145923865
AP006545.1	0.1882368	0.1676291	0.057318509	0.1018092	0.117835	0.05161657	0	0.09798304	0.1053836	0.04885473	0.2154651	0.1714322	0.07789101	0	0.109971568	0.07252664	0.073327698	0.02339166	0.05213932	0.093985535	0.08441508	0.115204563	0.11146	0.082822681	0.09302547	0.1338169	0.1126502	0.05056545	0.01870074	0.1240872	0.075980309	0.0520181	0.1107527	0.108122889	0.32682376	0.1034851	0.09831047	0.1291758	0.2262042	0.1085675	0.03751532	0.231084711	0.1234228	0.3763076	0.2158735	0.2055378	0	0.9358393	0.085125945
AL391095.4	0	0	0.048349224	0.05152674	0.0894564	0.09796395	0	0.4029212	0.06666976	0.08241975	0.03894617	0.1084547	0.06570251	0.2547687	0.046381527	0.04588317	0.185559814	0.05919389	0.1319414	0.089188356	0.05340426	0.048588591	0.02014683	0.069862465	0.07846871	0.1693156	0.028506759	0.04265289	0	0.08971703	0.168238344	0.06581734	0	0.054722196	0.127237797	0.05237497	0	0.02043041	0.03577639	0.05887204	0.094934602	0.146193175	0.1561642	0.4761336	0.5462798	0.39009362	0.5618297	1.495701	0.107707966
SAP30L-AS1	0.2500079	0.290397	0.220660757	0.1128781	0.1959694	0.2265292	0.115395	0.06789748	0.1582224	0.1880775	0.142197	0.1583923	0.2398875	0.1162737	0.118541022	0.1591485	0.338750167	0.09725568	0.1565634	0.325637001	0.1267403	0.09757141	0.1471168	0.178553155	0.1289242	0.2472763	0.176938503	0.1946633	0.1123088	0.1965403	0.22815284	0.1561994	0.1739581	0.34964486	0.220665956	0.05736812	0.2815807	0.2685376	0.2481851	0.2221136	0.190639465	0.080065228	0.1824555	0.4499437	0.1994531	0.35606923	0.2461566	0.318557	0.21628983
AC039056.2	0.08389613	0.2988456	0.238434528	0.1089019	0.2100737	0.09202094	0.1979204	0.04367053	0.1878756	0.1161296	0.05487522	0.2037505	0.2777249	0.1346136	0	0.09697422	0.174302761	0.08340431	0.09295288	0.125666569	0.03762335	0	0.08516077	0.541399923	0.05528128	0.39761	0.080332158	0.03004901	0.06667857	0.0948086	0.609552403	0.6027889	0	0.308414723	0.35855661	0.1106947	0.1402127	0.05757297	0.05040901	0.1382514	0.200644561	0	0.5720926	0.2367788	0.577282	0.91607114	0	0.6146717	0.682923306
AC097641.2	0.2771827	0.781652	0.450147945	0.3997764	0.5089761	0.5573811	0.2179684	0.3847524	0.3103592	0.4476245	0.1813011	0.6170699	0.3058565	0.7412451	0.14394267	0.3915891	0.719844106	0.1377789	0.2559209	0.691978626	0.2900404	0.301584358	0.1875739	0.325221819	0.273964	0.1751541	0.088469252	0.1323711	0.2202979	0.2784321	0.223765286	0.4085214	0.3044266	1.061421898	1.579503687	0.1219073	0.3088305	0.3487259	0.3886056	0.2436085	0.47876502	0.113425739	0.3877179	0.9995908	0.6357567	0.40354513	0.1743609	0.3868192	0.417832626
AC087222.1	0.04253068	0.2651217	0.241746118	0.07360963	0.08519657	0.093299	0	0.04427706	0.04762126	0	0.05563738	0.1032902	0	0.1819776	0.198777973	0.06554739	0.265085449	0.1691254	0	0.254823875	0.0762918	0.208236819	0.1151248	0.099803521	0.1120982	0	0.081447883	0.09139906	0.03380233	0.03204179	0.206006136	0.3290867	0.04003797	0.390872826	0.454420704	0.1122321	0.1421601	0.1167452	0.05110913	0.05606861	0.169526076	0.104423696	0.26771	0.5201459	0	0.37151774	0.1605228	1.157388	0.076934261
AL122035.2	0.2407191	0.4695632	0.344391262	0.1983917	0.4592414	0.5657811	0.2298576	0.2983374	0.3208705	0.1428021	0.239925	0.5428535	0.5818362	0.3555863	0.589318225	0.1678294	0.643009409	0.3076816	0.8382162	0.240379313	0.2261827	0.261910694	0.333554	0.242090252	0.2417004	0.2607641	0.921972608	0.3366613	0.227759	0.3108911	0.379403814	0.2660851	0.1402828	0.263368856	0.306187212	0.2419892	0.2203101	0.2281214	0.4545706	0.1511154	0.347247422	0.42216211	0.5892483	0.3989996	0.630997	1.07640808	0.5191667	0.3839233	0.414704468
AL592301.1	0.07442868	0.1104674	0.04029102	0.1288169	0.173943	0.1088488	0.02926427	0.05165657	0.02777907	0.05151234	0.03245514	0.1807578	0.1642563	0.05307681	0.115953817	0.03823598	0.103088786	0.02466412	0	0.099098174	0	0.020245246	0.03357805	0.02910936	0.03269529	0.04703211	0.023755632	0.03554408	0	0.09345524	0	0.05484778	0.02335548	0.136805489	0.106031497	0.06546871	0.04146335	0.06810136	0	0.04906004	0.039556084	0.060913823	0.07808209	0.1633792	0.1138083	0.16253901	0	0.5193407	0.044878319
SLFNL1-AS1	0.1161087	0.1749803	0.079776219	0.02705154	0.1654943	0.2889937	0.05794326	0.05114	0.1250058	0.03708889	0.04089347	0.2006412	0.1872522	0.06209987	0.090443978	0.07226599	0.227310772	0.09766992	0.1335907	0.115944863	0.03604788	0.065594598	0.05137442	0.256744558	0.05590895	0.152384	0.20097265	0.1151628	0.02484471	0.07401655	0.144204295	0.08885341	0.05465183	0.147749928	0.176542443	0.0353531	0.07463403	0.07048491	0.1341615	0.07064645	0.074760999	0.054822441	0.2295613	0.5125438	0.1638839	0.30232256	0.303388	0.2897921	0.072702877
AC009690.2	0.1906585	0.2122321	0.193519764	0.1060652	0.1977816	0.1194986	0.1204781	0.09924363	0.1067394	0.07069038	0.1247069	0.1653693	0.09016355	0.2039444	0.148515182	0.1469194	0.134395291	0.1353863	0.1056202	0.292383684	0.1404661	0.116686705	0.1843166	0.159787086	0.1256297	0.1549012	0.058679732	0.17072	0.09200075	0.1385085	0.115436729	0.1279549	0.1730739	0.25031754	0.523825238	0.1377588	0.1707005	0.1728927	0.1963838	0.1211851	0.184561552	0.066873625	0.1714433	0.3395108	0.3123582	0.22305226	0.3597995	0.2850764	0.270980651
AL049840.2	1.175591	1.86265	1.140545789	0.5284794	1.345669	1.825311	0.3781844	0.6675618	0.5470339	0.5177651	0.5791994	1.00112	0.9602675	0.6859157	0.784918149	0.5411861	2.664448611	0.5008714	0.5920449	1.143440465	0.5203492	0.299006714	0.4649269	1.21811477	0.6438458	1.041942	1.85659404	0.5687053	0.4125618	0.506096	1.984349704	1.282594	0.4742959	1.318945228	1.549691117	0.4297433	0.7272034	0.8172163	1.1742	0.4931163	0.523357423	0.337368865	1.105162	1.824102	1.260646	2.6339655	1.210095	2.109322	0.828522815
AC048341.1	0.2071297	0.3579281	0.220249541	0.1258976	0.207459	0.4381501	0.07562322	0.1411895	0.1325266	0.1194626	0.1548349	0.2036099	0.1714176	0.1424337	0.157504047	0.08170614	0.215166562	0.1789504	0.2513459	0.293019608	0.1459663	0.100609069	0.1084633	0.283532469	0.1169854	0.2384013	0.259718774	0.1413095	0.1273857	0.1133203	0.169203245	0.2453102	0.1369572	0.364856604	0.339866749	0.1171252	0.187508	0.1522939	0.1511226	0.1365306	0.149396682	0.096867904	0.1629727	0.7678399	0.2262289	0.1723179	0.2792022	0.3974542	0.089209405
AL049840.6	7.400652	8.0733	7.232710007	4.574507	7.147688	6.696821	3.304734	3.412009	2.456341	5.652511	5.53218	5.745024	6.241334	5.654546	3.335352225	4.50119	8.978257829	6.463885	6.032538	6.466430763	5.357547	5.24109734	5.043912	7.349772494	5.329293	7.916705	5.036311237	3.76776	5.776822	5.456034	5.376988765	7.946774	5.051005	6.315656609	9.488707721	4.71956	7.730282	7.291464	4.54197	4.947865	6.489734098	5.126675583	4.880179	7.086575	16.1257	15.06502139	9.47698	13.72135	5.880775253
POC1B-AS1	0.2212589	0.1709229	0.305211615	0.1015027	0.1548605	0.1959035	0.1603657	0.1443121	0.1611815	0.1457541	0.1918005	0.1683267	0.1853169	0.1226159	0.166122121	0.1930962	0.265843683	0.1272069	0.1594915	0.258214766	0.2271391	0.160975011	0.2128684	0.159516833	0.1633586	0.2829998	0.11231117	0.2100553	0.0911036	0.1586589	0.260396265	0.1296539	0.1330051	0.269493713	0.338942123	0.1219325	0.180436	0.1865949	0.2306489	0.1968015	0.170010978	0.248715662	0.1677973	0.4614452	0.9416041	0.94309415	0.2112888	0.318076	0.188063654
ST7-OT4	0.01609269	0.007165452	0.013067358	0	0.01611827	0.05295349	0.02847335	0.008376741	0.009009427	0	0.03157797	0	0.02663615	0	0.025071096	0	0.0167171	0.007999175	0	0.008034987	0.01443358	0.006566026	0.01633527	0.009440874	0	0	0.015409059	0.005763905	0	0	0.019487067	0.02668271	0.007574751	0	0	0.007077699	0.006723787	0.01104346	0.01933859	0.005303788	0.0064145	0.019755834	0	0.06812722	0	0	0	0.01684348	0
AC020915.2	0.1169207	0.2776548	0.379761175	0.1011798	0.3903552	0.2992354	0.04597151	0.2434433	0.1309152	0.1618424	0.05098407	0.3312798	0.1720211	0.1250683	0.060717635	0.2102283	0.769229774	0.1549804	0.1727233	0.272429888	0.3495552	0.159017207	0.1582442	0.182912635	0.1797647	0.7388317	0.373179389	0.08375477	0.09292567	0.1761716	0.377553064	0.3015631	0.07337868	0.501454302	0.374773147	0.1371272	0.1954055	0.2941979	0.3746764	0.2568962	0.124278025	0.095690078	0.4906394	0.6966318	0.357565	2.04267208	0.8825834	2.20276	0.281999038
AL049838.1	0.3059087	0.7977975	0.425828025	0.1323623	0.4595925	0.8867685	0.1546442	0.5232005	0.5137853	0.3629493	0.1143374	0.610265	1.301995	0.0934931	0.851037192	0.2020543	0.431270516	0.3475605	2.299897	0.32729672	0.5683389	0.517089593	0.5914666	0.512752035	0.3743461	0.3313822	1.297188294	0.4695732	0.364693	0.2963131	0.599748751	0.4347567	0.1645597	0.502038492	0.256810232	0.2690824	0.1278136	0.2849011	0.4201264	0.3456707	0.278707089	0.643786459	0.3209245	0.2261185	0.601409	0.23858937	0.08247042	0.960542	0.079051718
LINC00412	0	0.09089888	0.082884383	0.04416578	0	0	0	0.05313247	0.05714551	0.03532275	0	0.1239482	0	0.05459329	0	0.07865686	0	0	0.05654633	0.152894325	0	0.083294727	0.03453743	0	0.1008883	0.09675177	0	0.07311925	0	0.1153505	0.041201227	0	0.09609112	0.187618956	0	0.1346785	0.08529604	0.07004711	0.1226619	0.03364117	0.081372516	0	0	0.09602694	0.2341199	0	0	0.534179	0
ZNF337-AS1	0.1776866	0.1402528	0.134445091	0.06639844	0.1698795	0.2214709	0.1905375	0.1765744	0.1718241	0.06987356	0.1637676	0.1520164	0.1470508	0.1468712	0.163576146	0.08713308	0.19297102	0.08832246	0.1208055	0.209696814	0.09417179	0.115338404	0.1175105	0.108979127	0.09845546	0.09186679	0.286141694	0.1301765	0.1027061	0.1277808	0.195604922	0.1339162	0.117851	0.170723353	0.245941936	0.1065655	0.1147351	0.1496485	0.1504388	0.09848978	0.196379415	0.168557316	0.2414837	0.1823571	0.3890237	0.17637994	0.1371762	0.3296854	0.065744877
TSPOAP1-AS1	0.4762113	0.3975722	0.236845406	0.2266547	0.3577262	0.5158002	0.3510737	0.4399918	0.3799121	0.2636699	0.3504182	0.3975568	0.2496002	0.4584563	0.333854257	0.1972428	0.451403491	0.3669002	0.3891192	0.647922077	0.1922019	0.223445451	0.2618361	0.467948528	0.4824485	0.2595452	0.518678934	0.1748283	0.2128955	0.2197457	0.249884699	0.2237168	0.2073391	0.229769397	0.451568744	0.3351067	0.2835306	0.3186259	0.3004382	0.1334062	0.322688012	0.365381443	0.9429697	2.951208	0.5188217	0.80596961	1.909691	1.682196	0.301498555
DIAPH2-AS1	0.02785032	0.01653423	0.015076414	0.05623534	0.02789459	0.01018248	0.03285101	0	0.02078918	0.006425099	0.02428864	0.0225458	0.02048757	0.02979106	0.014462841	0.0357686	0.057861874	0.01845803	0	0.018540672	0.04995808	0	0.04397576	0.108923722	0.01223419	0.01759885	0	0.01995025	0.0147565	0.01398793	0.029977506	0.01026169	0.02621802	0.025595483	0.009918927	0.008165868	0.02327263	0.01274135	0.01115591	0.0244769	0.022202116	0.022793219	0.0389565	0.09606853	0.0425857	0.04054676	0.105115	0.05829931	0.15113634
ITGB1-DT	0.0179677	0.08000321	0.058359499	0.01554872	0.07198503	0.09853876	0.2755208	0.1122329	0.1207097	0.07461301	0.09401924	0.06545464	0.03965282	0.1537581	0.111968816	0.1107657	0.01866486	0.08931182	0.05972203	0.053827005	0.112807	0.11729685	0.07295416	0.105408581	0.02367874	0.03406181	0.051613243	0.03861285	0.04284084	0.06768258	0.159555465	0.07944423	0.08457308	0.033025969	0.095988279	0.07902342	0.04504317	0.1109715	0.1511425	0.07106097	0.085942473	0.26469175	0.1696469	0.1183232	0.3296911	0.11771476	0	0	0.065003969
AC020594.1	0.3170926	0.1129513	0.411969717	0	0.1270387	0.347801	0.07480571	0.0660226	0.1420184	0.08778434	0.2488867	0.3850463	0	0.06783782	0	0.0977393	0.263516896	0	0	0.126658021	0.05688028	0.155253486	0.08583265	0.148819452	0.2089403	0.3606723	0.121448914	0.04542912	0.1512104	0.0477783	0.204787165	0.1402026	0.1791048	0	0.338798868	0.05578399	0.05299458	0.1740816	0.07621007	0.04180263	0.101113778	0	0.2661259	0.2983085	0.2909183	0	0.7180782	0.1327545	0
AL355312.3	0.3365899	0.09465503	0.115079144	0.06132108	0.01774342	0.07772347	0	0.05532803	0.03967126	0.04904315	0.162222	0.04302335	0	0.1136984	0.110395701	0.04095357	0.055207879	0.3874509	0.01962765	0.053070757	0.07944435	0.159017207	0.07192918	0.145498687	0.03501909	0	0.033925399	0.06345059	0.0281593	0.08007801	0.028602505	0.03916404	0.3168625	0.146528854	0.208207304	0	0.3108723	0.02431387	0.2128843	0.08173969	0.141225028	1.957297054	0.09292414	0.1499925	0.9751772	0.96717428	1.738422	0.1112505	0.640906905
AC026333.4	0.6304547	0.3158068	0.223970668	0.2045915	0.3157285	0.08643878	0.0929571	0.1230642	0.04411969	0.05454248	0.257732	0.09569533	0.3913164	0.2950446	0.245549261	0.09109159	0.409323119	0.1175173	0.1746284	0.354130238	0.03534105	0.128616859	0.2399843	0.277395081	0.1557835	0.3734903	0.075459068	0.1411309	0.1252675	0.2374862	0.222668397	0.217778	0.222564	0.181066088	0.547309641	0.1386396	0.5268285	0.324483	0.1420533	0.2337566	0.439770584	0.096745483	0.1240127	0.5189691	1.26528	1.2047009	0.4461589	0.4124176	0.356386652
AC087588.2	0.1509539	0.8961861	0.531160485	0.3918935	0.6551737	0.2759548	0.2967645	0.419073	0.2253626	0.4875534	0.4607715	0.3666075	0.444186	0.5382437	0.313565253	0.3877451	0.470433331	0.250115	0.7247488	0.301481768	0.4513036	0.205303906	0.1362039	2.361548104	0.3315579	0.8585016	0.048180438	0.1081341	0.1999574	0.379086	0.771797637	1.001165	0.04736886	0.647417526	1.182773887	0.575387	0.4204734	0.4143632	0.1209343	0.3316735	0.601698184	0.247087056	0.5806668	2.082838	0.9232899	2.96690926	0	0.2106621	2.002457958
AC010524.1	0	0	0.035234252	0	0.0434606	0.04759382	0	0	0.0971705	0.03003149	0	0.05269055	0.04788037	0.0928307	0	0	0.180301034	0	0.09615166	0	0	0	0.0293638	0.050911918	0.05718367	0.08225859	0.124644938	0	0.03448659	0.1307617	0.035029383	0	0	0.079757046	0.092723901	0	0.03625945	0.02977711	0.1042875	0.0572036	0	0	0.09104308	0.244927	0	0	0	0.2724961	0.078491635
AC145207.5	1.294759	1.94304	1.090291218	1.362519	1.657045	1.10456	0.6316369	0.6822828	0.465346	1.211404	0.5854994	1.057858	0.890732	1.282393	0.547862332	1.305669	1.486139002	1.287169	1.319414	1.07744323	0.9390548	1.434830876	1.11416	2.738233518	1.400851	1.621187	0.313765668	0.8530579	0.8003665	1.517362	1.445269	1.077814	0.9480131	1.483742754	1.033273385	1.089681	1.536092	1.113389	0.8740005	1.490898	1.873206247	1.942701252	0.6791569	1.308287	3.153025	2.87988583	2.021079	3.81454	0.751787145
AC073073.2	0.282702	0.3554153	0.364588405	0.2446421	0.2664954	0.3465598	0.2844242	0.2769978	0.1582696	0.2589604	0.2936825	0.4240587	0.3394715	0.3024019	0.362704261	0.2883271	0.215934617	0.3389068	0.4053438	0.398545331	0.3579618	0.244262273	0.3882446	0.673151134	0.2958556	0.2522001	0.207000204	0.2501597	0.1982511	0.2756241	0.382605655	0.2481554	0.3287524	0.443211577	0.37312558	0.3583764	0.4516257	0.2852966	0.4096661	0.290478	0.523650134	0.244978478	0.4623138	0.8135099	0.5339896	0.54473896	0.09414679	0.4351341	0.51138305
AC005540.1	0.2798972	0.04154247	0.056819545	0.02018458	0.1401711	0.1279181	0.1925901	0.1456951	0.07834966	0.0645726	0	0.02832332	0.1286883	0.07485043	0.145352337	0.01797382	0.072689372	0.09275213	0.05168544	0.09316738	0.08368023	0.095168078	0.1104897	0.164203399	0.107585	0.04421735	0.044667827	0.1837927	0	0.01757243	0.018829723	0.3609569	0.153704	0.192927001	0.149528641	0.08206742	0.1559275	0.1440577	0.1401469	0.06149854	0.111566236	0.171804819	0.2936362	0.1974874	0	0.35656001	0	0.04882593	0.12657737
AC109347.2	0.4299376	0.2187824	0.398984998	0.3189048	0.1230346	0.1347355	0.2897918	0.191825	0.6189399	0.0850175	0.3213896	0.2983281	0.2033201	0.197099	0	0.6152815	0.44661961	0.305298	0.2722001	0.429330769	0.2754374	0.100240073	0.2078183	0.432386601	0.2832968	0.2328696	0.117621011	0.04399726	0.1952593	0.231362	0.198332555	0.2036754	0.1734596	0.056446964	0.328120393	0.3241545	0.4105941	0.1685948	0.2214241	0.4048507	0.489634052	0	0.1933035	0.6355938	0.2817489	0	0	0.1285703	0.333308319
AL592546.2	1.146116	0.6068683	1.081569339	1.956825	0.5584562	0.3737353	2.338435	0.4837205	0.9364596	1.28632	1.296705	0.2633004	0.9228734	1.656733	0.482582362	1.074144	0.547026041	1.170191	0.8580007	0.525850424	1.08352	1.061646671	0.985215	0.763237332	0.959314	1.468054	0.118640846	0.9985215	2.609618	1.796933	0.425110928	1.47233	1.195585	0.711704856	0.959799567	1.525837	0.9577315	1.084111	0.2977919	1.77637	0.592655321	0.076054253	0.03249659	0.4371169	0.5683836	0.40587776	1.636776	0.5835828	0.840495688
AC104825.1	1.141377	1.310186	1.189310544	0.9477495	1.077111	1.555845	0.2334657	0.7143202	0.4653956	0.5890386	0.604151	1.578251	1.870975	0.7763035	1.192300749	0.625333	0.973203826	1.062539	1.863993	0.56000076	1.005953	0.947544822	0.857217	0.495423573	0.8955431	1.213194	2.552184064	1.323303	1.043471	0.7505413	0.841524604	0.9845253	0.5838223	0.951953985	0.993935145	0.5687254	1.185324	0.8466452	0.5153386	0.6088337	0.736334866	0.307775105	0.7751972	0.6392929	0.4237073	0.21611835	0.2241094	0.7319682	0.322228818
AC018552.3	0	0	0	0	0.03861427	0	0	0	0	0.02668265	0	0	0	0	0	0.05941706	0.120146642	0	0	0	0	0	0	0.090469379	0	0.07308587	0	0.02761698	0	0.05809016	0	0	0.03629341	0.035431637	0	0.03391185	0	0.02645664	0	0	0	0	0	0.03626917	0	0	0	0.3228132	0.069738971
AC116552.1	0.02924347	0.1562518	0.094983468	0.1012258	0.05857991	0.09622653	0	0	0.03274368	0.0202395	0.03825544	0.1420416	0.09680588	0	0.045558935	0.04506942	0.091134424	0.02907203	0	0.175213142	0.1049142	0	0.01978952	0.205870292	0	0.05543758	0	0.06284465	0	0.04406293	0.094431189	0.1616251	0.08258855	0.053751679	0.124981192	0	0.1954943	0.02006807	0.03514189	0.03855195	0.046625453	0	0	0.3576447	0	0.25545012	0	0.4897248	0.105797729
AC011676.1	0.1619808	0.1923301	0	0	0.2703972	0.2368902	0	0.05621068	0	0.07473831	0.07063284	0	0.1787373	0.1732684	0.084117631	0.08321381	0.056088609	0	0	0.37742176	0	0.088120367	0.1461533	0.126702707	0	0.2047141	0	0.03867769	0.2145639	0.04067774	0.1307646	0.05968323	0	0.099244284	0.057689681	0.09498735	0.04511881	0.1111579	0	0.0711803	0.043043397	0.662840592	0.3965075	0.3555658	0.4953671	0	0.6113613	0.3390758	0.097669692
LINC01126	0.1953414	0.2551354	0.179767466	0.04507807	0.1565215	0.214259	0.1075275	0.08134498	0.07290739	0.05407857	0.1533239	0.09488139	0.1436993	0.1532327	0.162307166	0.04014081	0.148808599	0.1683034	0.04328577	0.299100684	0.07008092	0.085015275	0.06168896	0.137517853	0.1115533	0.07406271	0.224451759	0.08395831	0.04140066	0.01962219	0.126156856	0.1295554	0.0858165	0.083778817	0.278284368	0.05727518	0.1305869	0.1161778	0.1251956	0.06867213	0.145343377	0.095922618	0.08197196	0.09801049	0.3584339	0.08531817	0.04915157	0.1363033	0.117785139
AC138956.1	0.5103681	0.4544944	0.621632876	0.1840241	0.4259829	0.4198455	0.05016732	0.1771082	0.04762126	0.3237919	0.2781869	0.2582255	0.1877215	0.2729665	0.265037297	0.2949632	0.883618162	0.1268441	0.2356097	0.50964775	0.3433131	0.104118409	0.1726871	0.299410563	0.2241963	0.2418794	0.32579153	0.09139906	0.06760466	0.1922508	0.446346628	0.4231115	0.2402278	0.664483804	0.863399337	0.1122321	0.3198601	0.3502356	0.5622005	0.08410292	0.237336506	0	0.2230917	0.880247	0.5852998	0.2786383	0.4815683	0.4451491	0.461605568
AC007639.1	0.1286642	0.06874705	0.062685668	0.04453692	0.1288688	0.02822491	0	0	0	0.07123916	0.03366295	0.06249491	0.08518453	0.02752603	0.08017935	0.01982946	0.106925223	0.02558199	0.02851076	0.077089576	0.06923962	0.062996012	0.03482766	0.060385324	0.03391205	0.09756481	0	0.0737337	0.02045183	0.1163198	0.062321184	0.1991113	0.04844931	0.094597793	0.274943619	0.04527008	0.04300641	0.05297681	0	0.0508858	0.041028159	0	0.02699597	0.3873356	0.2360873	0.16858788	0.2913691	0.5386679	0.093096921
OR2A1-AS1	0.3956749	1.114433	0.79949006	1.09092	0.497684	0.2573683	0.5101368	0.3975527	0.4378825	1.748169	1.209764	0.7262904	0.5939879	0.807123	0.243704611	0.7906205	0.965436765	0.4802595	0.514852	0.840771111	0.5116905	0.570673471	0.927818	1.20920995	0.4971874	0.6977591	0.220271157	1.433665	1.287144	0.183709	0.961981004	0.6662257	1.680512	1.221999835	0.973332278	0.6151445	1.203372	0.3441465	0.8182727	0.6095701	1.48178671	0.203333714	0.8350208	0.549697	0.2532656	0.35166199	0.1215549	0.3852417	0.307935202
AC002550.2	0.4896425	1.259665	0.574300423	0.5649633	1.144315	0.5967347	0.5133874	0.2831934	0.1218331	0.4141906	0.3558533	0.5285102	0.6003275	0.5819589	0.08475812	0.3353897	0.90425087	0.4326863	0.3616669	0.651935193	0.4879577	0.310769669	0.3313489	0.76600469	0.6811243	0.9282276	0.573029265	0.1948609	0.3026767	0.4918497	0.834481709	0.9020651	0.5121608	0.749999635	0.232515771	0.6699742	0.5910106	0.5226866	0.2615127	0.4661949	0.433711381	0.267155041	0.3424514	0.8700918	0.7487084	1.06929217	0	1.36663	0.590480219
AC232271.1	0.4973974	0.7523012	0.609039945	0.2186328	0.4665571	0.4243301	0.1490053	0.2054847	0.3182468	0.2076431	0.2788632	0.4218349	0.4530206	0.3124787	0.369002204	0.2372743	0.902169261	0.3375033	0.4286274	0.717448877	0.2407617	0.180395211	0.2350835	0.296433	0.2913313	0.8830603	0.461148011	0.1866359	0.1443229	0.3211969	0.452530606	0.4712667	0.2824336	0.696574247	1.096635156	0.2708451	0.4420314	0.2654824	0.3795065	0.2706162	0.339876366	0.271386225	0.5963573	0.8912998	1.376263	1.08622755	1.013156	0.4958125	0.128535473
AC100821.2	0.04871696	0	0.079116911	0.04215824	0.0975888	0.1068698	0	0	0.109096	0	0.06373009	0.05915711	0	0.05211178	0	0.07508155	0.202428888	0.04843137	0.1079521	0	0	0	0.1318702	0.171480595	0	0	0.046647424	0.03489782	0	0.07340484	0.157313777	0	0	0.134318117	0.208207304	0.04285225	0.1628379	0	0	0	0	0.239225196	0	0.2291552	0	0.21277834	0	0.1019796	0.088124699
LINC01138	0.6096423	0.4556485	0.406634405	0.5605398	0.3707284	0.5194229	0.2439829	0.6233419	0.5485272	0.2373387	0.4699649	0.4362424	0.2762909	0.6754152	0.508807	0.2978095	0.418428428	0.5086646	0.50056	0.407666433	0.3661541	0.333136607	0.4199218	0.217144888	0.3371484	0.3095664	0.599380304	0.1910607	0.6013347	0.2665539	0.294414051	0.3429588	0.4253094	0.370187733	0.558321263	0.2346101	0.3911748	0.3772725	0.4055506	0.2547434	0.308091472	0.601404123	0.4853858	0.8602921	1.048724	1.35512463	0.5957849	0.8887609	0.738475134
AC084117.1	0.396953	0.565593	0.128931263	0.06870232	0.2385504	0.1741581	0	0.08265051	0.177786	0.219786	0.2077129	0.2892125	0.1752067	0.1698458	0.247368144	0.1835327	0.329884114	0.2367756	0.2638829	0.237835617	0.213617	0	0.1074498	0.745199624	0.05231247	0.602011	0.152036047	0.8530579	0.189293	0	0.640907979	0.1755129	0.07473754	0.218888782	0.254475594	0.5586663	0.06634136	0.05448109	0.09540371	0.1046614	0.189869205	0	0.1665751	0.6721886	0.3641866	0.52012483	0	0	0.287221242
AL354993.2	0.2768417	0.1760956	0.481708133	0.171122	0.2772818	0.08675775	0.04665006	0.2882094	0.0442825	0.05474374	0.2069464	0.2401211	0.04364005	0.1692191	0.308069183	0.2742832	0.287583476	0.1965849	0.219091	0.394929991	0.1064144	0.12909146	0.05352664	0.092806226	0.1563583	0.0749737	0	0.02833034	0.06286485	0.1191813	0.159635751	0.1748653	0.1489235	0.218081075	0.464817044	0.1391512	0.1982897	0.2714003	0.4752583	0.2085504	0.031528097	1.35943469	0	0.6697082	0.544264	0.25910278	0	0	0
AC084357.2	0.2338414	0.3470685	0.063293529	0	0	0.1709916	0.4597151	0.2434433	0.08727678	0	0.2039363	0.3786055	0.1720211	0.08337885	0.242870541	0.06006524	0.080971555	0.07749019	0	0.389185555	0.2097331	0	0	0.457281587	0.2568067	0.2955327	0.149271756	0.1675095	0.1239009	0.2936194	0.251702043	0.2584826	0.07337868	0.214908986	0.333131687	0.0685636	0.2605406	0.2139621	0.2810073	0.3082754	0.24855605	0	0.08177324	0.5133076	0	0.17022267	0	0.3263348	0.845997114
AC068790.6	0.1661664	0.2959498	0	0	0.1664305	0	0	0	0.09302757	0	0.108687	0	0.09167792	0	0	0.06402303	0.863068902	0	0	0.248897738	0.07451757	0.135596068	0	0.194965018	0	0.1575029	0	0.1190313	0	0.06259327	0.067071765	0.1836763	0	0.152713104	0	0	0.06942701	0.2850755	0.0998411	0	0	0	0.1743228	0.3908073	0.3811255	0.1814389	0	0.1739187	0
HAND2-AS1	0.1264886	1.6566	0.734904265	0.1717383	0.7535853	8.24775	0.4656083	3.653053	5.44048	0.3924351	0.1112634	3.294357	8.100079	0.1189733	5.979720318	0.1092345	2.496533706	0.3013595	6.569822	0.222131546	0.7765324	1.4379336	0.7644686	0.284027276	0.1954333	0.5457237	7.726320651	1.35913	1.112763	0.3318864	4.144351341	0.4315057	0.08827987	0.519106473	0.246993302	1.396524	0.05649377	0.2259837	1.077114	0.138001	0.495487344	0.315916476	0.4781684	0.05334287	0.06002464	0.03333794	0	0.07760785	0.027614617
AL021707.4	0.3136897	0.3724637	0.466982746	0.180972	0.2618236	0.1720343	0.0616691	0.05442839	0.1170786	0.1085528	0.2051798	0.3174284	0	0.335549	0.162900973	0.120863	0.217240758	0.2079005	0.2896276	0.261039092	0.1875662	0.298642072	0.2122788	0.122685304	0.06889935	0.4955578	0.1001213	0.2247079	0.08310426	0.1181639	0.211030676	0.346745	0.1968696	0.3363413	0.837907444	0.04598778	0.08737643	0.3946557	0.3141342	0.1723084	0.166714424	0	0.1645437	0.4918453	0.2398302	0.11417374	0.7893022	0.4377662	0.094572848
AC116025.2	0	0.04308976	0	0.04187275	0	0.05307302	0	0.0503739	0.05417859	0.03348884	0	0.0587565	0.05339256	0	0	0	0.050264509	0.04810339	0	0.048318748	0.0433985	0	0	0	0.03188345	0	0	0.03466149	0	0	0.039062112	0	0	0	0	0.04256205	0	0.03320518	0	0	0	0.475210321	0.4060974	0.09104134	0.6658942	0.31700611	0	1.418046	0.175055836
AL080317.1	0.1857224	0.22052	0.150807687	0.1205391	0.09300882	0.03395141	0	0.08056187	0.0693173	0.1285391	0.1417247	0.1691424	0.05123373	0.2317751	0.048223393	0.190821	0.160773846	0.2461782	0.1886239	0.15455022	0.0277625	0.126295255	0.09426099	0.290547146	0.1427734	0.3814185	0.044458194	0.2439068	0.07380378	0.1748996	0.162425055	0.1710776	0.1456977	0.170685838	0.214972162	0.08168226	0.2457265	0.2230381	0.05579567	0.1938314	0.197409137	0.15199868	0.1623656	0.4950414	0.3549833	0.37178598	0.2336563	0.9719357	0.167977766
AL035071.2	0.04670035	0.2079386	0.265446718	0.04041313	0	0.1536689	0	0.0972359	0	0.09696441	0.06109202	0.1134167	0.1545941	0.2497732	0	0	0	0	0.05174174	0.046634435	0	0.114326097	0.06320575	0.21917636	0.03077204	0	0.044716485	0.0669065	0.07423256	0.1055494	0.188502347	0.1032429	0.04396326	0.171677476	0.199588701	0	0.07804866	0.0320477	0.1122397	0	0.037229256	0	0.1959707	0.2636034	0.4284548	0.71389683	0	0.9775824	0.168953672
TERC	0.07924385	0.03528422	0	0.03428767	0.03968491	0	0.04673629	0	0	0	0	0	0	0.04238296	0	0	0.041159293	0.03938965	0.08779837	0	0.07107406	0	0.02681279	0	0	0	0	0.0283827	0	0	0	0.04379712	0.07459939	0	0	0.06970421	0	0	0.04761368	0	0	0.291845895	0	0.07454957	0	0	0	0	0.071672584
CCDC18-AS1	1.388423	1.459776	1.356526067	0.3216922	2.198093	1.812722	0.5494297	0.7040663	0.7572437	0.5021646	0.7616718	1.082281	0.8599259	1.173767	1.088502531	0.748933	1.330633685	0.6189014	0.9874932	1.717425598	0.783322	0.467814934	0.5728334	0.756721724	0.8086245	1.018865	0.724760222	0.7796229	0.4413937	0.7355821	1.044923727	0.9059854	1.016124	1.247199561	1.67966653	0.4569951	1.208866	1.127984	1.64694	0.6465346	0.606978444	0.318900282	0.7000958	2.785102	0.7601805	0.62597556	0.9297307	2.597007	0.550917469
AC090116.1	0	0.08559984	0	0.04159109	0.04813797	0.1054321	0.05669133	0.1501052	0	0.06652715	0.1886182	0	0.05303342	0	0	0.07407149	0	0.04777982	0.1064998	0.047993734	0.08621316	0	0	0	0.03166899	0	0	0	0	0.03620867	0.038799362	0.1593783	0.2262235	0	0.102703155	0	0.04016181	0.03298183	0.05775561	0.03168002	0.076628827	0.590017298	1.714304	1.039933	0.8818867	5.03798045	0	1.006077	7.389829051
AL133371.2	0.7290973	0.6492777	0.947250096	0.5678457	0.5111794	1.199559	1.462019	0.5313247	0.4081822	0.4541496	0.4768918	0.6197412	0.8849726	0.935885	0.454349652	0.8427521	0.681648296	0.7973055	0.6462438	0.436840929	0.7847157	0.713954807	1.036123	0.855458752	1.969725	1.658602	0.628312237	0.3133682	0.3476811	1.592935	0.765165648	1.289483	1.304094	0.469047391	1.402212457	0.7054588	1.766847	1.200808	0.7885409	1.585941	0.464985807	0	0.3824429	1.02886	0	0.15922189	0	0.6104902	0.527549221
AC018648.1	0.09626704	0	0.052112936	0	0.03214002	0.07039326	0	0.1670332	0.2155789	0.02220891	0.08395581	0.1168973	0.1416342	0	0.09998413	0.09890983	0.166670492	0.0957027	0.1777654	0.096131162	0.08634222	0.130927341	0.0434303	0.263553011	0.02114426	0.1216639	0.215080935	0.1379195	0.07651066	0.07252574	0.103619853	0.1064113	0.03020829	0.235928029	0.17142817	0.02822603	0.08044387	0.0660624	0.07712276	0.1269098	0.051162361	0	0.1683207	0.3018811	0	0.91099709	0	0	0.058046209
AC068790.3	0.1938107	0.2416299	0.188850494	0.2012618	0.155295	0.127548	0.04572212	0.1614151	0	0.1073096	0.101415	0.1412068	0.1283159	0.08292652	0.060388245	0.1493485	0.20133072	0.1541396	0.08589316	0.19353712	0.1738294	0.063261818	0.1049238	0.227400428	0.1787895	0.1469647	0.074230982	0.2221344	0.06161437	0.2044185	0.219044499	0.471314	0.1459612	0.178119262	0.124246673	0.06819164	0.1295636	0.159601	0.04658047	0.07665076	0.185405733	0.285512892	0.2439889	0.4011252	0.3556252	0.7618465	0	0.5679878	0.070117301
LINC00954	0.1144323	0.154895	0.107786866	0.01980528	0.1375371	0.1204938	0.03239504	0.07147866	0.05637674	0.04751939	0.0299394	0.1000479	0.07576203	0.1615766	0.106965725	0.05643542	0.171176254	0.08645873	0.04564278	0.246824919	0.0369485	0.029881517	0.04956043	0.134264827	0.05730578	0.05206373	0.127102525	0.02951001	0.02910335	0.07241733	0.081293901	0.1264907	0.06032627	0.138821201	0.12226566	0.07247273	0.08797349	0.09423379	0.1485144	0.06637719	0.069330843	0.078668973	0.1488612	0.3272667	0.5459299	0.58976359	0.2591399	0.8910967	0.016559841
ZNF460-AS1	0.7551788	0.5690418	0.542454705	0.175945	0.4945557	0.4778729	0.1370424	0.4838079	0.585393	0.2211261	0.2279776	0.2116189	0.2564	0.5903177	0.678754054	0.3133485	0.36206793	0.5197512	0.611436	0.58008687	0.2865594	0.260719269	0.1572436	0.272634009	0.4401903	0.8809917	0.584040914	0.5825761	0.2077607	0.437644	0.375165646	0.2889542	0.437488	0.560568833	0.713773007	0.2554877	0.5096958	0.6178953	0.6631722	0.1914538	0.370476497	0.285254976	0.2437685	0.9563659	1.065912	1.01487773	0.3288759	1.580822	0.577945183
AC007663.4	0.1698531	0.151258	0.386180804	0.146986	0.1020739	0.2235627	0.1202108	0.2829241	0.4564396	0.09404472	0.2221968	0.206253	0.1124544	0.0726757	0.158770362	0.2094192	0.282309701	0.1688574	0.4892916	0.373149383	0.1523418	0.110883631	0.2758615	0.119574425	0.0895364	0.2575958	0.292747698	0.09733783	0.08099702	0.07677844	0.274239547	0.1877515	0.09593884	0.12488108	0.181480218	0.2689301	0.1135478	0.1631842	0.1224675	0.1567433	0.162487117	0.333626263	0.2494667	0.2876243	0.1558326	0.22255738	0.2564294	0.7111099	0.122899739
LINC00662	0.5898927	0.5133194	0.710839303	0.2797129	0.5179883	0.5406606	0.6640394	0.6617857	0.7117696	0.3113267	0.560261	0.5331425	0.4933881	0.4610039	0.654633465	0.5666497	0.623973438	0.4552232	0.6744632	0.56754189	0.521829	0.404436827	0.4538733	0.518306097	0.443716	0.5667966	0.502934022	0.3202987	0.2483312	0.4322381	0.647995174	0.4019506	0.4767124	0.599069827	0.51803275	0.4098911	0.4456659	0.5397448	0.7606642	0.4509726	0.474553717	0.727475463	1.003156	0.8134175	0.7660823	0.92940125	0.5794796	1.178443	0.560330459
AL450384.2	0.3946847	0.9211087	0.508357552	0.2944385	0.6270468	0.7314642	0.4013386	0.4675658	0.3200149	0.2166462	0.6053347	0.4131608	0.4054784	0.553212	0.360450724	0.251702	0.664480858	0.3517808	0.5579238	0.502852447	0.2441338	0.388708728	0.3499792	0.670679662	0.3138748	0.9030165	0.521266448	0.7701894	0.2920521	0.3588681	0.483427733	0.6168025	0.3203037	0.487809287	0.799780438	0.227457	0.3411842	0.5697165	0.5887772	0.3139842	0.314640396	0.066831166	0.4140581	0.5761616	0.8740477	0.29721419	0.6164075	1.709373	0.320046527
AC009118.3	0.7611675	0.7871656	0.976953386	0.4037147	1.008306	0.7810185	0.3765135	0.6901744	0.7423025	0.2549064	0.5139288	0.9541033	1.165034	0.6303555	0.650297698	0.4541015	0.994753642	0.5614266	0.9249503	0.760093208	0.6166265	0.581059439	0.3323189	0.518566749	0.420657	0.9309449	0.987450617	0.7035529	0.234177	0.5549507	0.852341539	0.4071176	0.5778676	0.519014639	1.180556879	0.3887627	0.9233076	0.4886448	1.534328	0.3884341	0.52850191	0.180857536	0.7985302	1.501452	0.6758101	2.41295026	0.9267294	1.593359	0.355325248
AL033397.2	0.1567493	0.1395888	0.06364066	0.06782313	0.1177488	0.2149118	0.09244728	0.08159283	0.08775544	0.02712167	0.2050548	0.09517049	0.302688	0.04191807	0.061050639	0.090592	0.284954742	0.1168728	0.130253	0.156528011	0.1054417	0.063955732	0.05303736	0.045978953	0.07746454	0.2971535	0.225135646	0.02807137	0.03114511	0.02952297	0.221447181	0.08663343	0.07378112	0.324131469	0.251219051	0.03446982	0.09823858	0.1613517	0	0	0	0	0.4522195	0.2949274	1.078578	0.68462501	0	0.08203114	0.141772825
AC093157.1	0.898176	1.149359	0.759968079	0.5094616	0.9827605	0.9686013	2.038772	0.9664872	1.411333	0.464917	1.105852	0.9073535	0.5913226	0.9930597	1.164111001	0.8084486	0.948707218	0.6678071	0.861336	1.055186187	0.6295685	0.726775826	0.5414106	0.770455069	0.7261118	1.144669	0.823885482	0.329809	0.389917	0.8472573	0.840853215	0.57567	0.7815863	1.130668464	1.112882703	0.902915	0.996522	0.6629811	0.9977078	0.6467633	0.866445385	0.648603523	1.544046	2.385796	1.315688	1.00545258	0.5127685	2.417348	0.163837469
AC104695.4	0	0.7738689	0.11760622	0.1253353	0.65279	0.07943023	0.1708401	0.1507813	0.08108484	0.2506006	0.1894678	0.8793625	0.3196338	0	0	0.05580386	0.526588661	0.2159777	0.240704	0	0.06495113	0.059094232	0	0.424839313	0	0.5491317	0.13868153	0.05187514	0	0.2727883	2.22152563	0.4802887	0.06817276	0.39932413	0.154748672	0.06369929	0.06051408	0.09939118	0.1740473	0.09546818	0.230922006	0	0.6837458	0.4768906	0.6643944	1.42331458	0.5466451	0	0.130996175
AP006621.2	1.962401	1.411493	0.858028476	0.3265779	0.9827605	1.738515	0.3561173	1.02149	0.1690219	0.1567136	0.394947	1.008171	0.3331395	0.4844193	0.705521819	0.5234559	0.627244442	0.7503451	0.9198734	1.507408838	0	0.184773515	0.2043059	0.177116108	0.04973369	0.4292508	0.578165251	0.8110057	0.2399489	0.2843145	0.609313924	0.2502913	0.710533	0.624295471	2.016091854	0.1327816	0.6307102	0.8805218	0.9977078	0.1990041	0.481358547	0.185315292	0.2375455	2.769228	1.038701	3.13173756	4.273071	1.421969	0.273062449
UBE2Q1-AS1	0.2480956	0.3976826	0.402910197	0.0858779	0.099396	0.1632733	0.05852854	0.2582829	0	0.06868312	0.06491028	0.1205052	0.1642563	0.3715377	0.15460509	0.03823598	0.206177571	0.2466412	0.0549756	0.247745434	0.0890071	0.080980985	0.0671561	0.116437441	0.03269529	0.2821927	0.142533794	0.1066322	0.1577442	0.2616747	0.240340492	0.2742389	0.04671096	0.04560183	0.689204734	0.04364581	0.2073168	0.102152	0	0.06541338	0.158224337	0.243655292	0.4164378	0.8869155	0.2276166	0.21671868	0	0.7270769	0.628296468
AC005046.2	0.6859347	2.199026	0.696228821	0.5342293	0.9961865	1.128545	0.1213648	0.2856402	0.3072143	0.3797902	0.4037938	0.8745787	0.8704269	0.5869871	0.961767344	0.7135751	1.710119245	0.6478179	0.3799914	0.684966576	0.430652	0.503766512	0.6034379	1.247464171	0.4067818	1.560413	1.740508671	0.368521	0.2998402	0.6718011	0.969052864	0.9856805	0.3874394	1.48143928	1.649001849	0.2111759	0.5158704	0.5177883	0.3709296	0.2034618	0.656187971	0.084207269	0.7196045	1.774578	0.4719858	3.7448988	2.588911	1.723048	0.248159153
AC104819.3	1.508421	0.7423409	1.321545447	0.3091605	0.8349264	0.3918558	0.3277598	0.3719273	0.3555721	0.989037	0.6231386	0.4338188	0.3942151	0.6369217	0.556578324	0.9176634	0.742239256	0.9076397	0.2638829	0.872063928	0.7832625	0.842202244	0.5909737	0.512324742	0.7323746	0.8277651	0.038009012	1.279587	0.7571722	0.8074532	0.384544787	1.404103	1.270538	1.130925376	3.096119727	0.488833	0.8956084	1.743395	0.667826	0.889622	1.107570361	0.487310583	0.04164378	0.597501	0.1820933	0.26006242	0	0.830945	0.430831864
AC000061.1	0.0570092	0.203072	0.18516724	0.1480023	0.2283993	0	0	0.1780503	0	0.1972813	0.1491555	0.1384528	0.1258133	0.1219637	0.17763138	0.2196535	0.532990955	0.056675	0	0.341572428	0.3067904	0.046520991	0.1157371	0.33444797	0.03756481	0.7565165	0.054587411	0.04083788	0.0453095	0.1288489	0.092045295	0.2520664	0	0.576329507	0.243646845	0.1504387	0.09527749	0.2347324	0.137016	0.1878895	0.045447416	0	0.4784604	0.9653772	0.5230339	0.87148576	0	0.5966893	0.103124648
AC007255.1	1.875603	1.855852	1.728484746	1.687501	2.445142	0.702075	3.020073	1.394727	1.316728	1.813234	2.08362	1.644896	1.05124	1.83115	1.136347411	1.628853	1.963841364	1.420653	0.7916487	1.694578769	1.228298	1.348333401	1.490866	1.659233538	1.118179	1.890691	0.242307451	0.9916798	1.443359	1.81677	1.82658774	1.777068	1.975874	2.229929471	2.608374838	1.335562	2.462923	1.971534	1.270062	1.295185	1.400285384	4.203053782	1.077533	1.204338	3.823959	1.20278868	1.51694	0.4050857	1.857962412
CRYZL2P-SEC16B	0.1011493	0.1144206	0.119871051	0.07333739	0.1505962	0.1349331	0.07739114	0.07684252	0.04897562	0.03973302	0.1037107	0.05643352	0.07541418	0.1111222	0.08943868	0.08847769	0.099394365	0.05979028	0.05149099	0.095546766	0.07600963	0.071386375	0.07029936	0.076981469	0.06664987	0.08810198	0.039264507	0.2114966	0.04997278	0.05972744	0.08386323	0.1390046	0.06948561	0.276367676	0.20738414	0.04328399	0.08680811	0.1088093	0.1051254	0.05766322	0.100249778	0.073833054	0.2294365	0.9412869	0.08778378	0.16716166	0.3095402	0.6008747	0.168134868
AC133644.1	1.071773	0.6716417	0.902518842	1.133588	0.6361344	0.1741581	4.214055	0.8678304	0.4889116	0.989037	0.5192822	0.3856167	0.1752067	1.571074	0.432894252	1.560028	0.371119628	1.696892	0.5277658	0.634228311	1.424114	1.036556609	0.4566615	0.093149953	0.8631558	1.580279	0.038009012	0.1990468	1.735186	3.080285	0.192272394	3.641893	1.158432	0.218888782	1.229965371	0.3840831	1.028291	1.389268	0.4293167	1.177441	0.537962747	0.194924233	0.1665751	0.1120314	0.1820933	0	0	0	0
AC018521.6	0.8318238	2.222274	0.831317995	1.218184	1.474028	2.316043	0.9057074	1.598732	1.504547	1.505698	0.8370519	0.8546878	1.906353	0.8897892	2.292770409	0.5916875	1.395852929	1.081393	1.914136	1.341818853	1.090403	1.096506711	1.34232	2.027054201	0.7589212	1.455609	4.166241538	1.69593	1.525645	1.012329	2.066210798	1.202394	1.084252	0.76447724	0.752032352	1.181955	0.8555066	1.361214	1.614743	0.8857167	1.173221653	0.314206227	0.1342546	0.6621559	0.2935235	0.27947006	1.69052	1.071547	1.50469636
LINC00390	0.5674092	0.2245737	0.35835307	0.8729236	0.6946027	0.06915103	0.8180225	0.06563423	0.07059151	0.4799738	0.6597939	0.2296688	0	0.4046326	0.196439408	0.4858218	0.392950194	0.5014071	0.1397027	0.692521355	0.5089112	0.977488125	0.4693027	0.073972022	0.3323381	0.8366182	0.120734508	3.34198	1.102354	0.569967	0.101791267	1.045334	1.008957	0.521470335	0.875695426	0.2218234	0.3160971	0.9950811	0.4545706	0.8726914	0.301556972	0.154792774	0	0.05931076	0	0	0	0	0
FAM160A1-DT	2.335148	1.599617	2.625443878	1.191736	1.859094	0.5253933	0.7062662	1.18435	0.938591	2.237765	2.271497	0.8724848	0.9249739	1.537152	2.51859465	1.707162	1.243976406	2.023836	0.7960713	1.494776921	2.577725	2.491861819	1.539713	1.756318946	1.301967	1.92963	0.114664058	1.972994	1.998681	2.435892	2.175148588	1.786996	2.423751	2.146088342	1.91922934	1.000684	2.25153	2.999504	1.295145	3.038981	1.622904375	1.029069277	0.8794049	1.633531	1.098663	0.13075764	0.2259874	1.128043	0.324929059
LINC01376	0.1229844	0.1932713	0.099864073	0.05634379	0.08695054	0.1825046	0.145067	0.06025147	0.1620055	0.05006937	0.1135656	0.1317708	0.06386204	0.07738502	0.123976272	0.08919577	0.172846806	0.09349558	0.1442762	0.072241666	0.1167937	0.0590344	0.06853866	0.067905467	0.1001052	0.1234295	0.124687005	0.07773393	0.08049586	0.04905217	0.140164823	0.1439407	0.06129336	0.172865255	0.139132792	0.06999827	0.0967245	0.1042551	0.1390969	0.04768576	0.04613764	0.124335741	0.3035794	0.6329417	0.2323026	0.12638875	0.1092183	0.4846011	0.444936045
VASH1-AS1	0.2675071	0.4039402	0.245550045	0.1308438	0.3261785	0.6506125	0.4527308	0.3874663	0.2995256	0.1368445	0.4260199	0.6072993	0.5390244	0.3483544	0.217437001	0.1882131	0.579937346	0.2775015	0.3350439	0.511030408	0.2816546	0.256256704	0.09444852	0.491273762	0.2069224	0.4189252	0.434329783	0.1166417	0.1294136	0.2015347	0.356794133	0.4885411	0.2299305	0.5665217	0.410088179	0.3171485	0.2624138	0.2953153	0.5031601	0.2453268	0.241071047	0.285564531	0.7198973	0.6236801	0.373474	0.88898168	0.2194885	0.3165076	0.21038995
AL589745.1	0.1991904	0.1602175	0.892199703	0.4781978	0.2381214	0.02819107	0.06063389	0.1471655	0.007194578	0.4536051	0.3194146	0.2808899	0.07090199	0.1512116	0.090093614	0.5743649	0.17354515	0.1980227	0.3417188	0.275906426	0.5244375	0.220221672	0.1391436	0.052773804	0.3598835	0.535963	0.049220303	1.321012	0.6128192	0.9246017	0.108931302	0.9446446	0.2419561	0.265737281	0.528631854	0.1130395	0.3114226	0.9700769	0.162152	0.3854213	0.286852755	0.126209935	0.0134818	0.132987	0.08842659	0.14032145	0.6062911	0.3228132	0
KLF7-IT1	0.06545179	0.1457158	0.026573619	0	0.1638896	0.1794759	0	0	0.03664292	0.0226497	0	0	0.07222261	0.03500639	0.101968548	0.02521823	0.067991382	0	0.03625872	0.032679703	0.08805588	0.05341036	0.1107307	0.153590762	0.04312784	0	0.250685391	0.1875425	0	0.02465506	0.052838215	0.1085232	0	0.060152643	0.034966112	0.115145	0.05469364	0.02245785	0	0.06471431	0.026088898	0.080350447	0.03433228	0.2770854	0	0.14293507	0	0.342527	0.059198271
AL442125.1	0.1402677	0.340668	0.253682423	0.06069182	0.3129112	0.4615553	0.07520622	0.2323163	0.2712797	0.1544451	0.2168567	0.4567872	0.7035367	0.1227618	0.546314238	0.1424808	0.384145242	0.1457839	0.3955889	0.248305477	0.1829914	0.301763766	0.1596406	0.209462714	0.1218342	0.09669421	1.294250945	0.137017	0.2026933	0.1441023	0.45294389	0.1268579	0.09003184	0.263682204	0.292926992	0.1345984	0.1704906	0.2493944	0.1455744	0.1344846	0.188062002	0.453972858	0.1872855	0.4438604	0.3802186	0.57086872	0.1443846	0.2936237	0.080732919
INE1	1.27025	1.918976	1.17880012	0.5692478	1.885684	1.020069	0.3478268	0.4250598	0.304776	0.706455	0.7418317	0.7987775	0.5005906	0.4367463	0.742104432	0.6467342	1.508041663	1.217703	0.7539511	0.8154364	0.3255117	0.481258425	0.4911989	1.676699154	0.5380711	0.7740142	0.347510965	0.6337001	0.4146419	0.7177362	0.970517797	1.22859	1.003618	1.250793043	2.472048627	0.4189998	0.7771417	0.7004711	0.5724223	0.7924364	1.012635758	0.167077914	1.118433	2.069914	1.872959	1.28792816	2.225916	2.94392	0.328252848
AC008115.3	1.171337	0.6258611	1.23647195	0.3040923	0.7039192	0.4282577	0.8750497	1.016195	0.8743575	0.6485488	0.4086155	1.137885	0.3446689	1.002369	0.547454089	0.8725324	1.419583276	0.815129	0.3028164	1.09170447	0.6303454	0.382336454	0.4491753	0.320680166	0.6431861	0.9622307	0.598174613	0.2796911	0.3413481	0.5883084	0.283680581	0.6042248	0.6248549	1.112385616	2.336169387	0.6525406	0.652538	0.7234374	0.9383972	0.7463559	0.34238709	1.437965656	2.375743	4.224136	1.253757	3.24012192	0.1473652	1.716378	0.988794441
AC009404.1	0.2060086	0.2493111	0.210172574	0.07770913	0.2116268	0.3186605	0.1495377	0.1484776	0.1419484	0.06214993	0.1105618	0.2437425	0.1981761	0.1582102	0.263339177	0.1017616	0.26338702	0.1102774	0.2575102	0.216267478	0.1373929	0.090519899	0.1215363	0.247910176	0.09745744	0.1602198	0.460266841	0.1475719	0.06717151	0.08755038	0.153514676	0.1926836	0.1442077	0.228166474	0.457153051	0.1068666	0.1500773	0.1812456	0.1333019	0.1323098	0.096852946	0.194539957	0.9088155	0.8000668	0.6784747	0.18456869	0.6579139	0.9841109	0.181548173
TMCC1-AS1	0.2225616	0.1981961	0.18448633	0.1003116	0.1578984	0.2390295	0.1531389	0.1930836	0.2699671	0.128363	0.2365582	0.174541	0.1841887	0.2331109	0.252825975	0.1429197	0.197480918	0.1521141	0.2311758	0.263918822	0.1372361	0.117293679	0.1098205	0.136007394	0.12832	0.1582183	0.110993221	0.08967903	0.06633241	0.1432212	0.187156775	0.1230071	0.1615029	0.251416707	0.203118093	0.118277	0.2557221	0.2545515	0.367747	0.1589278	0.092408763	0.170764254	0.07296444	0.4013066	0.1914284	0.24301744	0.03500042	0.8153075	0.100648586
CHN2-AS1	0	0.09568303	0	0.02324515	0.05380836	0.05892569	0.06336925	0.05592892	0	0	0	0.06523591	0.05928046	0	0	0	0.111614926	0.08011203	0	0	0.09636859	0	0.05453278	0.063033803	0	0	0.025720384	0.09620954	0.02134884	0	0.043369713	0.02969203	0.02528714	0.04937341	0.028700255	0.02362781	0	0.0368669	0	0.03541175	0.02141382	0.263807233	0.1409	1.03608	2.094757	0.23464278	0.2027656	0.1124587	0
CASC2	0.1153823	0.1465146	0.140536619	0.1183389	0.1883293	0.2882671	0.1285388	0.3180957	0.3421211	0.0576741	0.2152288	0.1504874	0.2923605	0.08913857	0.256318965	0.09879152	0.24415765	0.08709149	0.1586138	0.166428033	0.1284002	0.163899314	0.1171215	0.102788076	0.09010761	0.1498727	0.294615307	0.06734668	0.06792812	0.144878	0.236315651	0.07085599	0.1367804	0.166915788	0.120997666	0.08645629	0.1071302	0.1363656	0.1566287	0.1366169	0.13286302	0.215092829	0.2017432	0.4181077	0.2254384	0.23797578	0.05645179	0.2325851	0.23963734
AC026368.1	0.1553294	0.1383244	0.100902728	0	0.1555764	0.1703721	0.03664396	0.06468301	0	0.04300161	0	0.03772338	0.1371183	0.0664614	0.048398115	0	0.096813816	0.09265131	0.03441951	0.031022037	0.02786309	0.025350569	0.04204556	0.255149871	0.06141029	0.1177848	0	0.02225368	0.0246904	0.02340444	0.050158016	0.1030184	0.05849025	0.114202843	0.066384938	0.02732607	0.1038387	0.1279121	0.1119957	0.1023862	0.123827742	0	0.2607263	1.081347	0.2850156	0.88195081	0	0.3901829	0.05619546
SEC24B-AS1	0.1493182	0.2216188	0.188606879	0.1292157	0.1744815	0.1091858	0.2641939	0.3022629	0.2693623	0.1033436	0.1844818	0.1007319	0.09153601	0.1774705	0.21970197	0.1278478	0.094790617	0.08246827	0.2205832	0.173958713	0.1413642	0.135386167	0.1066597	0.233595857	0.1311861	0.1887109	0.119145896	0.10102	0.1384535	0.1499913	0.15402626	0.1467136	0.1249482	0.182972047	0.274762735	0.09485869	0.1802308	0.1537025	0.289091	0.1312318	0.17855347	0.346246994	0.05221588	0.2731416	0.3424819	0.21738964	0.06261879	0.5209485	0.150057538
AC084824.5	0.8797043	1.096755	0.547649209	0.5075137	0.7048822	0.5467756	0.3458869	0.4579132	0.3939991	0.3856026	0.4603213	0.6409362	1.003064	0.3450356	0.8223045	0.3841382	1.157527704	0.3206673	1.526983	0.819898433	0.4471054	0.526431793	0.5357789	1.204195699	0.6955913	1.389731	0.954644949	0.5881548	0.326278	0.3976514	0.757516407	0.8103366	0.2760484	1.024076109	1.19056981	0.6448355	0.563584	0.7043041	1.057141	0.4445604	0.584412737	0.287986555	0.4922055	1.848289	0.1345149	0.76844709	0.2213501	0.5524477	0.477392352
AC012173.1	0.09969982	0.2219624	0.161913679	0.1725547	0.1997166	0.1640327	0	0.05189683	0	0.1380052	0	0.1815986	0.1100135	0.1066474	0.155324183	0.03841382	0.051784134	0.04955768	0	0	0.04471054	0.04067882	0	0.467916043	0.0985421	0.09450173	0.047732247	0.178547	0.1188584	0	0.362187532	0.1102058	0	0.137441794	0.213049334	0.08769762	0.08331241	0.1026272	0.05990466	0.03285881	0	0.244788572	0.1568905	0.6096594	0.4573506	0.54431669	0.7525905	0.1043512	0.180348222
AC009022.1	1.258641	1.105238	1.107429716	0.3610412	2.58098	1.122884	0.7319801	0.5766881	0.5181791	0.660005	0.7888605	1.000465	0.5957716	1.571365	0.507966478	0.4538787	1.653467233	0.6343447	0.4855549	1.211351178	0.5911679	0.357619659	0.4958612	1.02839742	0.5983335	1.3625	0.238348956	1.122621	0.4040357	0.5150585	1.149105866	1.150996	0.7855143	1.372619549	2.476079994	0.4564178	0.9316437	0.9960576	1.853772	0.4506398	0.642834893	0.473442078	0.7392895	3.13666	1.190129	1.84519261	2.950847	1.519186	0.742011698
THUMPD3-AS1	1.376652	1.819136	1.409100562	0.6503455	1.508855	1.236453	1.575486	1.15579	1.10539	0.744733	1.193149	0.9747961	1.032812	1.048713	1.149522722	0.755482	1.515232648	0.8489961	1.25276	2.162693273	0.8088511	0.696888158	0.9292907	1.691395322	1.235741	1.735519	0.817723761	0.8686916	0.5755715	0.7926553	1.340238167	1.78226	0.8328918	1.46925825	2.350502857	0.8172999	1.430119	1.29869	1.777474	0.9299437	0.983083739	1.174204944	1.247123	4.042772	2.178155	3.20778184	1.160369	3.611135	1.031936719
AL450344.3	0.05670757	0.3534956	0.04604688	0.04907309	0.05679772	0	0.1337795	0	0	0.1177425	0.07418317	0.06886013	0.1877215	0.06065921	0	0.1310948	0	0.05637513	0.06282926	0	0	0.046274849	0.03837492	0.199607042	0	0	0	0.0406218	0.04506977	0.08544479	0.045779141	0	0.05338396	0.104232754	0.060589427	0.04988092	0	0.1167452	0	0	0	0	0.1189822	0.0533483	0.2601333	0.12383925	0.4280607	0.2374129	0.20515803
AC131971.1	0.05785549	0.07728245	0.058723753	0.02503324	0.05794747	0.04759382	0.06824381	0.01505779	0	0.0100105	0	0.03512703	0.03192025	0.1083025	0.045067071	0.04458284	0.150250862	0.05751633	0.09615166	0.043330376	0.03891808	0.059014483	0.05872761	0.067882557	0.01906122	0.05483906	0	0.06216616	0.03448659	0.03269041	0.128441073	0.09592811	0.09531306	0.066464205	0.092723901	0.03816799	0.02417297	0.06947993	0.08690622	0.009533934	0.023061037	0	0.06069539	0.3537835	0.1326996	0.25269223	0.4367259	0.0605547	0.078491635
AC007292.2	0.2247648	0.1474849	0.134481284	0.1228452	0.2962133	0.1686797	0.1116306	0.1724166	0	0.1719352	0.1857036	0.2011081	0.2349626	0.3543141	0.092148729	0.1276221	0.19661967	0.3057698	0.1966015	0.17719541	0.180372	0.193067249	0.1280858	0.194319438	0.1558981	0.1569813	0.067963134	0.5677637	0.1504316	0.1158597	0.133699347	0.1176866	0.1113639	0.228311147	0.290708874	0.1560843	0.1581648	0.1704789	0.1421579	0.1715477	0.132028255	0.34854002	0.2978495	0.2448369	0.4341297	0.02583401	0.2678923	0.1485796	0.106994668
AL390195.2	0.04979201	0.288216	0.06064711	0.08617713	0.1745491	0.1911492	0.2055637	0.1295914	0.195131	0.05169183	0.1954093	0.1209251	0.1923	0.1597852	0.271501621	0.0575538	0.36206793	0.09900024	0.08275073	0.248608659	0.2009638	0.101578936	0.1347802	0.35052944	0.09842765	0.141588	0.143030428	0.05350189	0.07914692	0.1688056	0.261276075	0.08255834	0	0.274564326	0.372403308	0.2627873	0.1664313	0.153762	0.1795052	0.1148723	0.099234776	0.244504265	0.3656527	0.6089513	0.3426145	0.4349476	0.09396455	0.2605751	0.04503469
AC019080.5	0.3681123	0.4286777	0.206937232	0.2940496	0.2268907	0.745406	0.2338049	0.2653114	0.4121724	0.2351739	0.4815536	0.4813842	0.2499646	0.393764	0.397030773	0.4582256	0.26473527	0.3659543	0.6274626	0.42414542	0.3301611	0.439030334	0.2682696	0.431910614	0.3171919	0.2683999	0.189794009	0.1825566	0.1125256	0.6613223	0.342890002	0.2817017	0.3731941	0.390356481	0.453820412	0.2739827	0.3785927	0.2526138	0.9868046	0.242643	0.406325114	0.973333689	1.010013	0.8258063	0.649474	0.55654044	0	0.8298474	0.921991571
AC016831.1	0.1003927	0.1268931	0.049963543	0.1008893	0.1070395	0.1349798	0.06875932	0.03371452	0.1196611	0.03586174	0.08472953	0.1179746	0.1643804	0.09699609	0.035316951	0.07486603	0.1782989	0.06438979	0.1112303	0.106718807	0.04066437	0.063424298	0.05917123	0.170988356	0.03627651	0.1166459	0.040311718	0.06263577	0.09780665	0.0585553	0.122875393	0.1503487	0.05487603	0.095240927	0.173008033	0.0712154	0.124484	0.07333834	0.07783352	0.04482778	0.082614188	0.230587211	0.2106411	0.6580725	0.2822597	0.54456339	0.3422416	0.379631	0.246040859
RNF213-AS1	0.1399252	0.2108726	0.126730077	0.0605436	0.2317826	0.3010492	0.04443643	0.1120544	0.1024401	0.06332022	0.03520115	0.1503063	0.3028617	0.09210819	0.159301855	0.06635377	0.218031617	0.1016536	0.1788812	0.118231113	0.1061917	0.122965854	0.05462862	0.157861457	0.08156175	0.07141607	0.376177566	0.1002338	0.08126816	0.06487196	0.204195889	0.1725165	0.1063926	0.143434527	0.189754586	0.1041451	0.1304175	0.1514199	0.1810826	0.06740058	0.124418434	0.026427087	0.1072722	0.6075518	0.1481251	0.05876379	0.6906147	0.3267035	0.155761457
AL022322.1	0.8825486	1.305442	0.874537249	0.4789506	1.782885	0.4593983	0.1411547	0.3893168	0.1507397	1.004221	0.567478	0.7447274	0.3466232	0.7840404	0.302952612	0.5187072	1.476191123	0.5502182	0.4971973	0.79167892	0.3756559	0.183097273	0.3542918	1.491829324	0.5913901	0.9641418	0.114584041	1.007239	0.273438	0.5183929	1.074739619	0.9920827	0.8026593	1.209769126	2.493257041	0.2631541	0.7749857	0.4106042	0.7549743	0.5521565	0.465066928	0.514175577	0.2824686	1.08357	0.754804	2.22132867	1.919552	6.60697	0.919989883
AC093788.1	0.2312347	0.5147995	0.281645963	0.1400727	0.3474035	0.2789912	0.1909281	0.2407296	0.155347	0.1440345	0.3629934	0.3088678	0.1786088	0.3957572	0.216146922	0.2138245	0.33628963	0.1839034	0.3074364	0.484907568	0.1659161	0.301909692	0.03129605	0.596883194	0.2437863	0.5698648	0.066423516	0.1159496	0.07351186	0.156787	0.261341118	0.2556013	0.04353643	0.34002141	0.222357315	0.1830581	0.3284864	0.3332338	0.2500874	0.1219356	0.11060342	0.113548097	0.04851702	0.7831323	0.3182213	1.91890715	0.174549	0.3872365	0.376455026
TNFRSF10A-AS1	2.557449	2.307433	1.830742975	1.688977	1.887432	1.107285	1.468635	1.226134	1.205707	2.072785	2.81733	1.511896	1.782322	1.979757	0.524249599	1.55585	2.202248341	1.739576	1.454049	1.545744825	0.814897	1.07093221	2.095017	3.750857605	1.796034	3.444788	0.257769123	1.831999	1.390724	1.521105	1.874429458	1.413471	1.900704	2.195760314	2.516791589	1.835179	1.490337	1.870489	1.657958	1.175592	2.253392759	0.413104733	0.8825605	3.418981	0.7718239	5.29106581	0.5080281	3.310736	4.078361284
AC108058.1	0.1725353	0.4024078	0.466999017	0.1350874	0.9792544	0.1441861	0.03876479	0	0.128791	0.2103931	0.09673099	0.2194867	0.2175813	0.09667344	0.115198273	0.1012982	0.315785962	0.1715239	0.1365435	0.246131148	0.08105821	0.221246631	0.1945957	1.012189026	0.1732387	0.6541591	0.118004215	0.1589061	0.1044776	0.1114155	0.577038269	0.9354185	0.177892	0.241625026	0.482811112	0.2529416	0.3158144	0.169144	0.1184776	0.1083119	0.523977874	0.040344609	0.07757331	0.7729267	0.1130667	0.16147992	0.403122	0.1719856	0.297239308
AC124045.1	0.3731724	0.5180259	0.365404271	0.3039365	0.2858208	0.517659	0.2459817	0.2171004	0.2949446	0.2658701	0.2440866	0.573094	0.5449978	0.4696197	0.495876233	0.279105	0.661288431	0.41463	0.6688276	0.317844833	0.3543877	0.394082582	0.3639428	0.373458337	0.3760712	0.5825913	0.367829147	0.330216	0.2180795	0.2646032	0.425302991	0.3760991	0.2789742	0.403481627	0.469079436	0.415138	0.4402376	0.3314057	0.2374102	0.383437	0.516234243	0.269480507	0.3914899	0.4956229	0.9566191	0.64715993	0.2071262	0.5973614	0.297810044
ZKSCAN2-DT	0.6399672	0.7414897	0.519657146	0.2977468	0.4962461	0.4528671	0.1379883	0.3080489	0.1541002	0.2809944	0.3240721	0.4679394	0.3037291	0.4710972	0.192970976	0.2969518	0.721985536	0.4446668	0.3278417	0.907058468	0.308596	0.224614995	0.2374933	0.484439563	0.4171563	0.7957561	0.36239732	0.2809751	0.2132965	0.3784532	0.399975959	0.5857004	0.2267319	0.727286966	0.691127937	0.2784364	0.5347774	0.4722277	0.5209686	0.2993686	0.362061983	0.321014869	0.6713806	1.514852	2.525339	2.75006614	0.6752778	1.584531	0.398329299
AL359921.1	0.2603497	0.3091298	0.140937008	0.1501994	0.3911454	0.1903753	0.1023657	0.1806934	0.388682	0.1501574	0.2838182	0.2107622	0.09576075	0.2320767	0.067600606	0.2006228	0.270451551	0.1294117	0.288455	0.216651878	0.1945904	0.177043449	0.1761828	0.305471506	0.1429592	0.4112929	0.124644938	0.1864985	0.2069195	0.2615233	0.280235068	0.3357484	0.08169691	0.398785231	0.509981453	0.152672	0.1812973	0.4168796	0.6778685	0.0572036	0.207549333	0.213075073	0.5007369	1.102172	0	0.75807668	0.4913167	0.9083205	0.078491635
AL590723.1	0.2726291	0.303478	0.304392569	0.1474533	0.03413281	0.07475787	0.04019766	0.2838237	0.1144727	0.1179297	0.4458067	0.04138176	0.2632279	0.2187203	0.106183464	0.1575638	0.177004592	0.2032731	0.2643024	0.238213734	0.1222609	0.166854303	0.3920464	0.279894135	0.2694633	0.4522261	0.032630948	0.1708828	0.2166788	0.1283709	0.137555767	0.2636879	0.2566504	0.250556317	0.072822904	0.2997614	0.1423861	0.3040201	0.2047615	0.2920203	0.190171063	0	0.4647684	0.6091375	0	0.37210839	0	0.4280226	0
AP002807.1	0.7623861	1.7052	0.561474856	0.4602885	1.136518	1.011241	0.3137014	0.3322428	0.5558571	0.4294825	0.278325	0.6028252	0.3325884	0.8913743	0.35908279	0.5055119	0.920892377	0.4230233	0.4518094	0.725900269	0.2703342	0.303829403	0.3359472	0.395251662	0.4439421	0.5377766	0.526278626	0.3048147	0.338191	0.320577	0.543897094	0.4115625	0.5341045	0.716955814	1.591261779	0.4678657	0.7111531	0.9003575	0.6817933	0.2571087	0.466428071	0.1305944	0.6138066	1.017457	1.21998	1.54875881	2.542872	1.707252	0.545221465
SNHG3	3.387306	6.845433	2.95488504	2.863213	3.692046	4.376746	8.405432	4.356135	3.317179	1.705653	3.354248	3.514697	2.910326	4.12815	3.275752073	2.66275	6.884959046	2.757555	3.863354	3.272566889	1.749486	1.989660014	2.572565	4.700335691	2.066138	3.300163	1.440958086	1.817965	1.283562	2.468974	4.25416781	2.944392	2.211412	5.936983415	5.182263502	6.078981	2.953229	2.565596	3.408909	2.118702	4.715147177	2.5104601	4.3237	14.42871	9.837848	12.26390233	17.47499	6.355266	7.891558207
AL391834.1	0.8038298	1.329396	0.870286026	0.2318703	0.6900922	0.4198455	0.09030118	0.4781923	0.9429009	0.5033492	0.6509573	1.440898	1.182645	0.4503947	0.95413427	0.7374081	1.550749874	0.5707982	1.229883	0.573353719	0.7209575	0.655945979	0.5180614	0.763496936	0.60533	1.886659	0.476470113	0.5483944	0.1521105	0.2883762	1.019730374	0.6769784	0.4324101	0.949820967	0.899752993	0.7744013	0.6077343	0.6566917	1.103957	0.5550793	0.701837953	1.127775922	0.722817	1.620455	1.05354	1.33746386	0	1.442283	0.830890023
U47924.1	0.1975618	0.1759333	0.160421387	0.08548215	0.09893796	0.05417362	0	0.1542556	0.1659063	0.1367332	0.1938335	0.1199499	0.2179991	0.05283222	0.076946312	0.07611955	0.153920583	0.2455046	0	0	0.08859693	0.080607801	0.03342331	0.115900863	0.06508925	0.09363074	0	0.1769014	0.07850863	0	0.079744311	0.1637851	0.04649571	0.090783366	0.474942929	0.08688935	0.08254455	0.2372564	0.3561152	0.06511194	0.196868991	0.121266228	0.1554445	0.5575758	0.9062707	0.64715993	0	0.8271158	0.089343013
AL162595.1	0.3897356	0.3470685	0.391817085	0.2087837	0.4461202	0.3256983	0.6567359	0.3477762	0.2493622	0.282582	0.5826751	0.4056488	0.2662232	0.178669	0.260218437	0.3003262	0.424136718	0.2583006	0.1850607	0.518914073	0.2496823	0.33317891	0.188386	0.435506274	0.3057222	0.5629194	0.053311341	0.1861217	0.1770013	0.2376919	0.419503404	0.3077174	0.3668934	0.460519257	0.495731677	0.2611947	0.4497428	0.4839619	0.6244607	0.4281603	0.414260083	0.22783352	0.4672757	1.222161	0	0.81058416	0.2801852	1.087783	0.268570512
AP001107.4	0.1590758	0.247906	0.161463085	0	0.3584895	0.2617219	0.09381941	0.1242058	0.1335869	0.1100969	0.1560737	0.4346237	0.2632976	0.2552414	0.247827083	0.0919366	0.578368251	0.2372149	0.3965587	0.277989682	0.1426756	0.064904982	0.05382456	0.466613865	0.1572286	0.4523459	0.190397647	0.08546406	0.1264295	0.08988348	0.417363081	0.2197982	0.2620667	0.54823721	0.637369298	0.1749071	0.09969667	0.1364554	0.2389518	0.07864169	0.190221467	0	0.5006525	0.8605012	0.1824311	0.0868483	0	0.499492	0.21581559
AL731569.1	0.2944046	0.2059939	0.199215245	0.08492308	0.09829088	0.1999003	0.09095083	0.094867	0.1805185	0.1018792	0.1467168	0.2213072	0.1082867	0.2399391	0.087363504	0.1296372	0.254856514	0.1184652	0.1242614	0.237991167	0.1068784	0.154441172	0.1043577	0.090469379	0.1108518	0.2126134	0.161084628	0.08034031	0.08356625	0.1108994	0.175421837	0.1007276	0.09238323	0.173937129	0.157278899	0.06165791	0.1757243	0.1876017	0.19374	0.1478539	0.061468448	0.206525349	0.09559821	0.43523	0.9003435	0.35207927	0.5555831	0.4401998	0.228236631
AL021578.1	0.09070011	0.3769291	0.073649029	0	0.1816886	0.09948385	0	0	0.2031124	0.06277385	0.03955041	0.1101374	0.1668047	0.2263812	0.141303383	0.1164876	0.408283935	0.210393	0	0.090572097	0.1084656	0.024671217	0.02045941	0.425678206	0.01992153	0.1719425	0.057898072	0.1516013	0	0.06833173	0.536952524	0.2673539	0.08538422	0.583497601	0.193817801	0.05318756	0.07579197	0.1659791	0.03633146	0.1195709	0.048203747	0.222692001	1.014957	1.080811	0.4160664	1.51855911	0.3423278	0.6328777	0.382826621
AL022157.1	0.1611689	0.08611473	0.157044095	0.02789418	0.2905652	0.2121325	0.0760431	0.1677868	0.1082757	0.1338546	0.2951709	0.0782831	0	0.3103198	0.251087966	0.1490341	0.066968955	0.09613444	0.07142695	0.225317953	0.1445529	0.052607196	0.1745049	0.037820282	0.1911569	0.2444255	0.185186765	0.2309029	0.2305675	0.07285292	0.208174622	0.2137826	0.2427565	0.20736832	0.413283671	0.05670673	0.1077424	0.1769611	0.3486181	0.1487294	0.12848292	0	0.270528	0.6671345	0.1478652	0.14078567	0	0.2024257	0.058308072
LINC00265	1.651528	1.587156	1.268410452	0.7205473	1.316431	1.19255	0.4951346	0.7665404	0.3082005	0.7620188	0.9092023	1.203273	0.8580347	0.8685854	0.578912928	0.6893523	1.479712931	1.450298	0.815792	1.264384531	0.5554729	0.797383234	0.8056145	0.871991213	0.9703418	0.8479369	0.685260387	0.6851849	0.7219266	0.6687735	0.894390685	0.9812383	0.7968006	1.448249697	3.02184662	0.6174025	1.293816	1.407239	1.844063	0.8935699	0.795439204	1.655760904	2.36788	3.761235	3.030406	2.28420794	2.753056	2.146319	0.83400197
AC243967.2	0.03780504	0.0673325	0.03069792	0.1308616	0.07573029	0.08293245	0.1783727	0.07871477	0.25398	0.497135	0.04945545	0.09181351	0	0	0.058897177	0.1456609	0.078543837	0.03758342	0	0.07550337	0	0.061699798	0.05116656	0.133071361	0.1245535	0.07166798	0	0.05416241	0.06009303	0.05696319	0.183116565	0.04178879	0.2847144	0.034744251	0.121178854	0.2660316	0.09477338	0.02594338	0.04543034	0.09967753	0.060275938	0.371284254	0.6345719	0.1778277	1.213955	0.90815447	0	0	0.06838601
AC121761.1	0.2169581	0.3220102	0.293618767	0.03754985	0.4635797	0.2062399	0.3241581	0.2409246	0.3077066	0.1801889	0.1892121	0.2283257	0.2713221	0.2784921	0.428137172	0.1003114	0.330551895	0.3307189	0.464733	0.375529921	0.1816177	0.224255036	0.1272431	0.254559588	0.4002857	0.2193562	0.16619325	0.7977991	0.1609374	0.2179361	0.151793995	0.2238322	0.2042423	0.305735344	0.339987636	0.5089066	0.02417297	0.2382169	0.1564312	0.1525429	0.357446074	0.355125122	0.2883031	0.721174	0.5307982	0.28427875	0.7642704	1.392758	0.497113689
AL132989.2	0.03807364	0.2034327	0.015458011	0.08236957	0.05720125	0.08352167	0.08982	0.03963701	0.02131538	0.01317545	0.07471023	0.09246582	0.04201226	0.04072679	0.118631259	0.102687	0.237305624	0.1514018	0.08436753	0.076039806	0.03414837	0.046603622	0.09017765	0.223361344	0.07526306	0.2165315	0.091140615	0.04091041	0.03025999	0.02868395	0.184417571	0.1262571	0.05376324	0.17495551	0.101699838	0.05023532	0.1749857	0.1175746	0.04575311	0.03764465	0.197288605	0.093480538	0.07988505	0.1790911	0.1746543	0.29101123	0	0.07969988	0.378795333
AC211433.1	0.00752914	0.1072779	0.024454823	0.0065155	0.02262333	0.01651658	0.02664313	0	0.01686063	0.005210943	0.009849399	0.02742796	0.02492403	0.02416141	0.035189357	0.005801876	0.046927666	0.01497	0.01668385	0.045111076	0.01350582	0.006143974	0.01528527	0.06183822	0.004961141	0	0.028837185	0.02157365	0	0.02836155	0.018234474	0.03329012	0.00708786	0.06227605	0.008044539	0	0.02516638	0.03100083	0.01809554	0.01985148	0.018006563	0.073943861	0.03159486	0.0849975	0.03453824	0.06576921	0.0568342	0.07880406	0.013619553
LINC00582	1.077159	0.5755407	1.13705712	0.7457137	0.3236614	0.5119724	2.625843	0.8223518	0.8844632	0.0994007	0.7045537	0.5667985	0.1584784	1.766738	0.67125024	1.383412	0.22379073	1.249318	0.3580321	0.394400771	0.7728858	0.439494793	1.093396	1.305971703	1.230263	1.429398	0.068760021	0.1286017	0.8275625	0.6492086	0.057971576	0.3571996	1.081629	0.362981398	0.997442027	0.7895724	0.6000726	0.9363082	0.4314741	0.9466861	0.486599469	0	0.1883387	0.2026699	0	0	0	0	0
AL021707.1	0.08574184	0.2290652	0.174057205	0.148397	0.4293907	0.3291589	0.05056866	0.1338938	0	0.1483555	0	0.05205826	0.09461162	0.2751502	0	0.1321435	0.178137421	0.2983372	0.09499784	0.171241644	0.1922553	0.174918928	0.1450572	0.301805848	0.1694924	0.2438145	0.041049733	0.2456807	0.1022182	0.06459626	0.346090309	0.2843309	0.1614331	0.236399885	0.183222428	0.2262599	0.107473	0.2647781	0	0.1978101	0.068352914	0	0.08995056	0.2016566	0	0.18724494	0.4854209	0.4487103	0.155099471
AC005261.1	3.66487	4.37096	3.961048188	2.169496	2.753022	3.705053	1.039163	1.598466	0.9075104	2.5295	2.311525	3.36826	2.44417	2.563244	3.364566946	3.468069	3.639726553	3.007795	4.534596	2.930773793	2.989033	2.88792875	2.650411	5.008833546	3.413334	5.086625	2.704192121	2.488252	2.244576	2.878614	3.198368634	2.832402	2.023601	3.451430919	3.937259777	1.850959	3.992167	2.815539	2.250434	3.072739	2.933653118	3.040598305	2.904698	8.789916	5.796365	10.16918563	2.071038	14.33175	4.407476745
AL135999.1	0.4296346	0.7828572	0.41327181	0.1487173	1.039382	0.3914933	0.1403386	0.199554	0.1406171	0.1326645	0.2939877	0.3692075	0.1021094	0.4878549	0.164759541	0.2597641	0.336445176	0.3022667	0.2343456	0.547835972	0.1600646	0.118662239	0.196809	0.348989186	0.2395437	0.3383179	0.164553354	0.2130672	0.1628516	0.2440038	0.389525016	0.482214	0.3111184	0.449521829	1.016960746	0.2267482	0.2872133	0.3039047	0.3971477	0.1481332	0.210770625	0.129829277	0.5755394	0.5720754	0.5154537	0.82276916	1.172514	0.5811235	0.298912024
AC092301.1	0.1402844	0.4997059	0.159476497	0.07283885	0.3091164	0.1538701	0.03309467	0.08762685	0.09424521	0.01941826	0.1468128	0.03406954	0.2167151	0.1500601	0.04371034	0.1729627	0.262309685	0.139462	0.03108568	0.168103708	0.1761502	0.068685443	0.01898654	0.263355888	0.07394957	0.3191289	0.080595025	0.2612769	0.04459784	0.1056876	0.249148782	0.06202681	0	0.23206795	0.569572337	0.04935861	0.09378099	0.2310455	0.1685799	0.07397534	0.111833956	0.206660509	0.2354727	0.4751071	0.2574093	0.6127125	1.164841	0.5873172	0.050752445
RHOA-IT1	0.4975349	0.5538326	0.269334167	0.1076381	0.3322172	0.1364295	0	0.1294911	0.04642382	0.2582592	0.1084767	0.3020789	0.2745018	0.3548036	0.129186458	0.06389919	0.775259571	0.2060909	0	0.414027186	0	0	0.1402874	0.437822797	0.1092794	0.4715947	0.039699935	0.08910082	0	0.0624722	0.569007277	0.4124723	0.07806242	0.419148732	0.531593117	0.07294	0.1732318	0.1707144	0.3487679	0.1639763	0.165263331	0.203595911	0.217482	0.546072	0.1901941	0.54326385	0	0.2603735	0.074999744
AL138689.1	0.2567121	0.6572479	0.495072889	0.1110756	0.2571202	0.1407865	0.2271048	0.06681329	0.1437192	0.06662674	0.0419779	0.1168973	0.8498049	0.1029754	0.249960325	0.07418237	0.566679671	0.2552072	0.1066593	0.224306046	0.115123	0.130927341	0.1737212	1.769570215	0.2114426	0.6691515	0.061451696	0.09194636	0.2040284	0.2175772	0.569909191	1.418817	0.03020829	0.442365054	0.685712678	0.05645206	0.1608877	0.110104	0.03856138	0.1692131	0.127905901	0.236360223	0.2356489	0.3622573	0.4416035	0.77084369	0	0.0671722	1.335062811
AC139149.1	0.2911818	0.1595717	0.236441345	0.0387662	0.3813815	0.2211099	0.07926123	0	0.0752386	0.07751073	0.146506	0.163192	0.1235784	0.2395944	0.069790385	0.1035608	0.13960613	0.1336038	0.09926629	0.246036845	0.02008938	0.091389199	0.1515749	0.341647163	0.05903602	0.1273848	0.107235457	0.0641799	0.08900927	0.1518721	0.198902476	0.2723476	0.02108583	0.432288191	0.215386866	0.09851091	0.168453	0.0768542	0.2153313	0.1328773	0.124992266	0.219977191	0.2114825	0.4214349	0.3082457	0.09782912	0.4226932	0.3750974	0.283619722
AC090739.1	0.3027607	1.186307	0.540855722	0.2358003	0.6671325	0.265665	0.1428493	0.1260771	0.1355995	0.3143126	0.1188188	0.1838215	0.5011209	0.1619293	0.141502964	0.1866434	0.974975294	0.1504929	0.536711	0.393033434	0.2443924	0.07411819	0.08195321	0.568372595	0.1396477	0.975717	0.144949621	0.04337582	0.0962507	0.2509035	0.586593743	0.6693289	0.3705209	0.890395047	0.582274664	0.07989402	0.5059935	0.2700969	0.2546794	0.2793927	0.28963099	0.446013076	0.5399575	0.8829596	0.6944235	1.78517422	0	0.2535087	0.273833812
SFTA1P	1.125293	0.4888288	1.849775677	0.4512713	1.044613	0.4515624	3.917291	0.9714875	0.09219378	0.1329691	1.543884	0.5332472	0.514852	0.7926862	0.513106777	1.226685	0.855333329	0.9549847	0.6385898	0.904445303	0.4923312	1.164633065	0.6500642	0.708464431	0.6329742	1.508882	0.026280239	1.671163	0.6544062	0.392871	1.285098457	0.4247367	0.7234517	0.681049605	2.199372931	1.303674	1.467835	0.734553	0.9564802	0.5970123	0.131279604	0.202162137	0.2591405	0.1032812	0	0.05993756	0	0.05745331	0.198590872
HCG25	0.1716085	0.1944998	0.202686702	0.1215041	0.2968859	0.1368929	0.2024219	0.1624137	0.1222764	0.08637877	0.1632678	0.2083846	0.2065756	0.183567	0.072914191	0.1442615	0.17826707	0.1240745	0.190134	0.233681283	0.1399238	0.178228893	0.05278646	0.219654911	0.1439164	0.266173	0.059752158	0.1229297	0.09919286	0.1527932	0.214102447	0.2586708	0.2202962	0.157714625	0.600073453	0.0960589	0.2476937	0.192706	0.1499796	0.08226661	0.136805322	0.153215555	0.3436976	0.4402982	0.4293903	0.44290106	0.6476989	0.1306289	0.028220428
AC144548.1	0.1359543	0.2421408	0.055197845	0.09804243	0.1588655	0.2485343	0.1069105	0.1415368	0	0.06272962	0.08892571	0.05502987	0.1500184	0.1211902	0.070601902	0.0698433	0.376611885	0	0.02510514	0.15838947	0.04064595	0	0.1226699	0.239275249	0.0746531	0.1718213	0.130178857	0	0.0360177	0.01707089	0.256092195	0.1001871	0.04266202	0.229069656	0.29052182	0.01993128	0.1136078	0.108847	0.1361469	0.07467912	0.162572998	0	0.2377129	0.4263353	0.2078866	0.44535002	0.08552165	0.2371619	0.122964697
AC145423.3	0.2295017	0.0408753	0.0745427	0.03972083	0.1379199	0.201382	0.05414204	0.04778509	0.1541827	0.1270711	0.120091	0.2786845	0.2025945	0.1472967	0.143017985	0.106111	0.190725291	0.09126253	0.2034215	0.275013347	0.08233633	0.037455873	0.124246	0.1615663	0.1209796	0	0.13185139	0.03288018	0.07296091	0.06916088	0.148218548	0.3044228	0.08642028	0.168736535	0.147127217	0	0.07671164	0.1259948	0.05515846	0.09076632	0.073182991	0	0.1444602	0.6477192	0	0.60142914	0.8662043	0.2882507	0.166059391
C2-AS1	0	0.1252544	0.068526459	0.07303003	0.02817524	0.03085479	0	0	0.06299505	0.07787693	0.03679953	0	0	0.03009079	0	0	0.087666054	0	0	0.056181642	0	0	0.01903638	0.033005889	0.01853592	0	0	0.02015097	0.04471489	0.042386	0	0	0.05296361	0.051706012	0.030056173	0.02474408	0	0.01930432	0.03380447	0.03708475	0.022425497	0.069067642	0.2360907	0.02646412	0.5161699	0.30716034	0.1061725	0.2944293	0.101771306
AC130650.2	0.08028262	0.3177489	0.11589327	0.06947426	0.1429516	0.09784165	0.1578298	0.1485852	0.05992787	0.1358228	0.1750389	0.1733109	0.06890151	0.09541899	0.055588347	0.1306038	0.138996115	0.124152	0.1976651	0.160338618	0.07200574	0.138304604	0.07847455	0.209325737	0.1351895	0.118373	0.068330808	0.1277989	0.04962739	0.1008056	0.180030331	0.1380439	0.1259621	0.221348207	0.190618422	0.07846437	0.1490817	0.1101865	0.1822318	0.07055825	0.056889649	0.328523989	0.08422337	0.318891	0	0.58440993	0.0673354	0.3547855	0.129088199
AL133243.2	0.3702609	0.4592608	0.354342244	0.3204131	0.5032957	0.6381859	0.1871758	0.4267642	0.1776764	0.3752361	0.1556886	0.5780683	0.6712114	0.1838861	0.494431084	0.356649	0.728044674	0.2760677	0.6739514	0.514992606	0.5337131	0.366887325	0.2058183	0.574070346	0.3921015	0.4261614	0.443164913	0.198924	0.3152938	0.2789474	0.512410081	0.3508093	0.3236629	0.656261248	0.310833853	0.3256877	0.4199028	0.3176103	0.3178162	0.4445366	0.442754839	0.584411952	0.6103986	1.244026	0.1819809	1.27063192	0.2495481	0.7750703	0.287044055
AC005089.1	0.009565132	0.0255539	0.038834718	0.008277388	0.05748203	0.01049145	0	0	0	0.01986018	0.01251282	0.04645985	0.02110924	0.01023167	0	0.007370791	0.009936268	0.01901812	0.01059771	0.028654894	0.008578998	0.007805396	0	0.044891544	0.006302707	0	0.009158798	0.08907432	0.00760213	0	0.038608914	0	0.03601809	0.061534999	0.03065971	0.00841365	0.01598587	0.03938392	0.01149442	0.006304904	0	0.234848474	0.3913512	0.4049329	0.6142906	1.90085783	0.6498271	0.7608653	0.051907453
AC012213.3	0.0827624	0.09826906	0	0.04774679	0.02763132	0.06051827	0.06508193	0	0.06177893	0.03818675	0	0.06699905	0.1217653	0	0	0.02125861	0.143289432	0	0.03056559	0.110194108	0	0.022512089	0.03733776	0.097106129	0.05453424	0.1045965	0	0	0	0.04156773	0.133625602	0.06098904	0	0	0	0.121332	0.04610597	0	0.09945561	0.01818441	0.065977716	0	0.2025914	0.2076258	0	0	0.1041229	0.1154982	0.049903305
AC018766.1	0.04428814	0.07887919	0.14384893	0	0.2661513	0.04857717	0	0.04610669	0.1983563	0.06130394	0.05793644	0.05377919	0.09773927	0.09474869	0.137994626	0.03412798	0	0.1320855	0.09813826	0.265353787	0.1588887	0	0	0.051963817	0.02918258	0.08395815	0.212033744	0.06345059	0.1055974	0	0.143012524	0.1468651	0.08338486	0.081404919	0.236599209	0.1168698	0.07401722	0.09117703	0.2128843	0	0.141225028	0.434954901	0.09292414	0.3333167	0.4063238	0	0.6686238	0.6489612	1.522153898
KIF1C-AS1	0.5515127	0.2619385	0.268698945	0.09545263	0.2946077	0.3629539	0.1301081	0.153109	0.08233658	0.1272346	0.1923927	0.5357625	0.2028551	0.7079336	0.057280788	0.1416633	0.190970649	0.4751757	0.1629466	0.44058742	0.1648845	0.030003247	0.1990493	0.388257952	0.2180434	0.4879077	0.281644822	0.1843659	0.1461096	0.1938996	0.237454757	0.1625677	0.2422881	0.236535048	0.39284397	0.1293653	0.2765172	0.2523138	0.3534683	0.1211774	0.410351969	0.451368293	0.1928614	0.2421262	0.6746509	0.32117485	0.4163129	0.307863	0.665092071
AC002128.1	0.40086	0.732738	0.394027138	0.07303003	0.633943	0.3471164	0.07465846	0.08785684	0.02362314	0.1314173	0.1931975	0.3330499	0.279365	0.496498	0.197212792	0.1625782	0.63557889	0.1677937	0.3038809	0.758452164	0.1324594	0.120515009	0.2141592	0.4455795	0.222431	0.4399539	0.080806561	0.2266985	0.1006085	0.1589475	0.408768081	0.3031744	0.278059	0.484743859	1.645575445	0.2412548	0.1763009	0.2750866	0.2788868	0.1112543	0.20182947	0.103601463	0.221335	0.7343793	0.09678186	0.41466645	0.7166647	0.883288	0.267149679
AC007216.3	0.1003667	0.2170629	0.069855735	0.07444666	0.07180447	0.03145331	0.03382519	0.04478055	0.03210851	0.1190814	0.05627005	0	0.0791067	0.03067449	0.022337592	0.05524395	0.074472166	0.04276214	0.09531556	0.143178632	0.03857967	0.035100788	0.07762257	0.487868985	0.08502964	0.1359055	0.068645038	0.04108372	0.01139557	0.05401025	0.300948094	0.1426409	0.107982	0.184481516	0.107237207	0.05044813	0.08386968	0.1180727	0.06892041	0.02835309	0.057151266	0.140814831	0.1805028	0.202331	0.3288641	0.34443049	0.3246962	0.420197	0.155618198
WASHC5-AS1	0.1825848	0.162596	0.088955982	0.09480218	0.07315004	0.1201602	0	0.1140493	0	0.07582055	0.04777042	0.08868528	0	0.2343698	0	0.08441878	0.151735453	0.0726058	0.04045905	0.291723414	0.03275219	0.05959759	0.07413485	0.085691609	0.07218586	0.3461307	0.104897103	0.1307925	0.02902278	0	0.117918333	0.04036498	0.03437672	0.067120921	0.234100206	0.06424187	0.0915443	0.05011889	0.1755298	0	0.145555608	0.089658506	0.03830944	0.4809527	0.1675134	0	0	0.3822064	0
AC007728.3	0.1724032	0.07676447	0.04666413	0.0497309	0	0.1575828	0	0.08974117	0.03217307	0	0.03758879	0	0.03170631	0.1536808	0.179060051	0.02214201	0.119395055	0.02856542	0	0.05738661	0.05154299	0	0.03888933	0.03371379	0	0	0.027513226	0	0.02283696	0.04329508	0.069589204	0	0.05409956	0	0.122803236	0.05054957	0.02401095	0.03943671	0.03452949	0.01894007	0.022906472	0.070548985	0.06028858	0.08109514	0	0	0	0.2405953	0.051977034
AL442067.1	0.09612314	0	0.078052558	0.1663644	0.1925519	0	0.2267653	0	0.1076283	0	0	0	0.2121337	0.3084643	0.599008062	0.07407149	0.099852815	0.1911193	0.2129996	0	0.2586395	0	0.1300961	0	0.1266759	0.5466692	0	0	0	0	0.310394896	0	0	0	0.205406309	0	0.2409709	0	0.1155112	0.06336005	0.153257654	0.236006919	0.9075729	0.9042896	0.8818867	0.62974756	0	0.2012154	1.738783306
AL355312.2	0.149689	0.1155279	0.162064437	0.06908614	0.08995616	0.2298596	0.0117711	0.04155612	0.1787792	0.07597351	0	0.04847138	0.1541623	0.07472266	0.139921925	0.06151934	0.124397641	0.09920764	0.1326785	0.199303589	0.1790087	0.032573357	0.1215563	0.304428617	0.07890708	0.03783589	0.019110676	0.08578236	0.07138145	0.1278092	0.217514859	0.0551542	0.08454945	0.091713177	0.106623852	0.1404468	0.133424	0.08217818	0.02398417	0.03946729	0.055687895	0.024501649	0.7223684	0.4506292	0	0.61020232	0	0.2715658	0.054154843
UCKL1-AS1	0.1725787	0.3232689	0.164296085	0.06694757	0.3874292	0.1305461	0.04211715	0.04956277	0.0266531	0.03706829	0.07006417	0.09394189	0.1313321	0.1782391	0.046355774	0.01375731	0.333822208	0.07690933	0.09230773	0.213933203	0.06404953	0.063130096	0.1369224	0.363083104	0.05881885	0.1128144	0.096869164	0.3026674	0.04729698	0.09863393	0.245011185	0.2104985	0.08403305	0.207828883	0.336992944	0.06281507	0.1889679	0.2082745	0.09296697	0.07845247	0.166043308	0.336057604	0.6118237	0.94614	0.2183906	0.22093031	0.2246071	0.9093796	0.075353713
SNHG17	2.268492	3.205782	4.116498642	1.338267	3.056819	1.898432	2.863061	4.883212	2.385204	3.171959	2.15032	1.486135	1.638639	4.015072	1.563631412	1.373207	2.415025959	4.306759	3.205553	2.086317211	3.366535	2.160369938	3.385592	6.897458059	3.566521	2.155073	1.093417393	1.551644	1.233163	3.529956	2.885463873	2.054709	1.643833	1.788341223	3.775187383	5.774509	2.409114	1.890569	2.467597	1.613426	4.233275889	7.166469068	9.659049	19.6502	18.34592	15.27571598	4.61919	16.30407	6.280305858
AL592166.1	0.2521819	0.1996211	0.204773183	0.1212394	0.1964533	0.1229352	0.2644113	0.1166831	0.15687	0.1163573	0.2199313	0.170125	0.371026	0.08991836	0.305572413	0.1079604	0.203751953	0.1949916	0.06209009	0.111922643	0.07539425	0.114326097	0.1137703	0.065752908	0.2954116	0.05311862	0.214639126	0.2007195	0.08907908	0.1266593	0.248823098	0.06194573	0.3429134	0.257516215	0.179629831	0.1725293	0.2575606	0.1153717	0.2020314	0.110818	0.111687767	0.137593577	0.1763737	0.3690447	0.1285364	0.48952925	1.37483	0.1759648	0.253430508
MIR34AHG	0.04763436	0.08483896	0.077358758	0	0.09542016	0.1044949	0	0.1983612	0.05333581	0	0	0.1735275	0.105124	0.05095374	0.074210443	0.03670654	0.098965234	0.09471023	0	0.047567123	0.1281702	0.077741746	0	0	0.03138748	0	0	0.06824463	0.03785861	0.1076604	0.038454479	0	0	0.175111026	0.101790238	0.08379995	0.03980482	0.03268865	0.05724223	0.03139842	0.037973841	0.35086362	0.09994507	0.313688	0.6555358	0.10402497	0	0.2991402	0.775497355
GHRLOS	0.2754557	0.3902493	0.223671642	0.1083506	0.2884342	0.2197322	0.1181511	0.3519406	0.1401934	0.1213188	0.360343	0.2888747	0.2210552	0.2946507	0.253581246	0.2026149	0.53326769	0.1867097	0.1248511	0.287569934	0.1122987	0.17369286	0.2033512	0.190979168	0.1402536	0.3323016	0.191821181	0.269072	0.09951153	0.1603587	0.181939999	0.4705632	0.09429503	0.230140075	0.361200755	0.1652014	0.2511052	0.189029	0.1955999	0.1403025	0.129758744	0.215190888	0.1444883	0.4593812	0.6892316	0.32811613	0.6615939	0.2096777	0.022648871
EIPR1-IT1	0.0597088	0.05317205	0	0	0.02990186	0.03274561	0	0	0.03342774	0	0	0.03625227	0.03294276	0	0	0.02300549	0	0	0	0	0.02677651	0.048723935	0.02020295	0.035028534	0	0	0	0	0	0	0	0	0	0	0.06379611	0	0	0.06146195	0	0.05903603	0.023799761	0	0.03131983	0.05617175	0	0.13039341	0.2253579	0.8124282	0.108007988
ACSL3-AS1	0	0.0710941	0	0	0.07996103	0.04378277	0.1883377	0.04155612	0	0.02762673	0.05221832	0	0.1321391	0	0	0	0.08293176	0	0.04422618	0.039860718	0	0.032573357	0	0.093670344	0	0	0.038221353	0	0.1269004	0.03007275	0.128897694	0.04412336	0	0.073370542	0.042649541	0.07022342	0.03335599	0.02739273	0.04796835	0.07893458	0.127286618	0	0.04187643	0.3004195	0	0.08717176	0	0	0.361032288
[truncated: 54 more rows]
[truncated: 465 more columns]
