# Supplementary material for: The Role of N6-Methyladenosine-Associated lncRNAs in the Immune Microenvironment and Prognosis of Colorectal Cancer
Source: J Oncol. 2022 Sep 6;2022:4689396. doi: 10.1155/2022/4689396 (PMC9470360; doi:10.1155/2022/4689396)
Supplement: Supplementary Materials — Supplementary data_1: the information of the differentially expressed m6A-associated lncRNAs. Supplementary data_2: 14 m6A-associated lncRNA signatures were identified as independent prognostic factors after using multivariate Cox regression analysis. [file 4689396.f1.zip › supplementary data 2.txt]

id	coef	HR	HR.95L	HR.95H	pvalue
AC137932.3	-1.40413966735297	0.245578244575091	0.0917533875088075	0.657290982338872	0.0051841960473712
AL391422.4	0.948425645280308	2.58164203788961	1.61554909755148	4.12545531540953	7.32101480235575e-05
AC092123.1	-1.38658709202554	0.249926827983965	0.109253609780694	0.571728654746601	0.00102273468723479
AC156455.1	0.197746208775953	1.218653071117	1.06803604347688	1.39051047650814	0.00330493589677394
AC132192.2	-0.482294400540923	0.617365282334945	0.382316334805996	0.996922854541157	0.0485447088504292
AC008760.1	0.597316238202956	1.81723522367385	1.27711772282912	2.58577874155992	0.000902741942158711
`RPARP-AS1`	0.357237705508176	1.42937559992778	1.18449051475284	1.72488895455209	0.000194687748147947
LINC02657	0.72045890889908	2.05537622468904	1.42802147789363	2.95833885583312	0.000105525565381242
AP001619.1	0.80247327394137	2.23105211340201	1.29209656248587	3.85233865427144	0.00398270969293093
AC003101.2	1.09593624192125	2.99198259202323	1.28327014616503	6.97589658554933	0.0111670226969995
AL161729.4	0.304719419846572	1.35624441435004	0.955076161463269	1.92591856615661	0.0885547823942804
`TNFRSF10A-AS1`	-0.232947091977837	0.79219548591188	0.688534535369443	0.91146290514306	0.00113170816898287
AL121906.2	1.02629233207816	2.79069964183235	1.42831441054227	5.45258413234551	0.00267208305818503
AC074117.1	0.25582941406524	1.29153239188678	0.939451527513866	1.77556358198392	0.115175173259866
